# Supplementary material for: Rescuing Verubecestat: An Integrative Molecular Modeling and Simulation Approach for Designing Next-Generation BACE1 Inhibitors
Source: Int J Mol Sci. 2025 Dec 17;26(24):12143. doi: 10.3390/ijms262412143 (PMC12733122; doi:10.3390/ijms262412143)
Supplement: Supplementary file 1 [file ijms-26-12143-s001.zip]

Archive with 4 entries (4 files):
- Supplementary Data S1 - Verubecestat modifications strategy.xlsx
- Supplementary Data S2 - Complete docking and binding energy results of Verubecestat and its modifications against the BACE1.xlsx
- Supplementary Data S3 - Molecular interaction profiles of Verubecestat modifications with BACE1.xlsx
- Supplementary Data S4 - Detailed RoG and SASA profiles for each simulated complex, including single-complex plots and stability analyses.pdf
