# Supplementary material for: Rescuing Verubecestat: An Integrative Molecular Modeling and Simulation Approach for Designing Next-Generation BACE1 Inhibitors
Source: Int J Mol Sci. 2025 Dec 17;26(24):12143. doi: 10.3390/ijms262412143 (PMC12733122; doi:10.3390/ijms262412143)
Supplement: Supplementary file 1 [file ijms-26-12143-s001.zip › Supplementary Data S1 - Verubecestat modifications strategy.xlsx]

## Sheet: Sheet2
Category	Modification ID	SMILES	Key Modification Description
Alkoxy Substitution	VERMOD-1	C[C@@]1(N=C(N)OC[C@H]1F)C1=CC(NC(=O)C2=CC=C(Cl)C=N2)=CC=C1F	O-alkylation (OC–CH2F) at the small ring; halogen on distal aryl
Alkoxy Substitution	VERMOD-2	CN1C(N)=N[C@]2(CCC[C@H]2S1(=O)=O)C1=C(F)C=CC(NC(=O)C2=CC=C(C)C=N2)=C1	Distal heteroaryl replacement
Alkoxy Substitution	VERMOD-3	COC1=CC=C(N=C1)C(=S)NC1=CC(F)=C(F)C(=C1)[C@]1(C)CS(=O)(=O)N(C)C(N)=N1	Distal heteroaryl extension
Alkoxy Substitution	VERMOD-4	CCN1C(N)=N[C@@](C)(CS1(=O)=NC)C1=CC(NC(=O)C2=CC=C(Cl)C=N2)=CC=C1F	Distal aryl halogenation with sulfone motif
Alkoxy Substitution	VERMOD-5	CN1C(N)=N[C@]2(CCC[C@H]2S1(=O)=O)C1=C(F)C=CC(NC(=O)C2=NC=CC3=CC(Br)=CN=C23)=C1	Chloromethoxy substitution
Alkoxy Substitution	VERMOD-6	COC1=NC2=CC=NC(C(=O)NC3=CC(=C(F)C=C3)[C@]34CCC[C@H]3S(=O)(=O)N(C)C(N)=N4)=C2N=C1	Small-ring sulfone/heteroaryl substitution
Alkoxy Substitution	VERMOD-7	CON=C(NC2=CC=C(F)C(=C2)[C@]3(C)CS(=O)(=O)N(C)C(N)=N3)C5=CC=C(Cl)C=N5	Chloromethoxy group
Alkoxy Substitution	VERMOD-8	COC1=NC(=NC(C)=C1F)N1CC2[C@](C1)(N=C(N)N(C)S2(=O)=O)C1=CC(NC(=O)C2=CC=C(F)C=N2)=CC=C1F	Methoxy substitution
Alkoxy Substitution	VERMOD-9	CC1=CC(=CN=C1C(=O)NC1=CC=C(F)C(=C1)[C@]1(C)CS2(=O)=NCCCCN2C(N)=N1)C#N	Ethoxy substitution
Alkoxy Substitution	VERMOD-10	CN1C(N)=N[C@@]2(C)[C@H](CCOC3=C2C=C(NC(=O)C2=NC=C(C=C2)C#N)C=C3)S1(=O)=O	Propoxy substitution
Alkoxy Substitution	VERMOD-11	C[C@]1(CS(=O)(=O)CC(N)=N1)C1=CC(NC(=O)C2=CC=C(C=N2)C#N)=CC=C1F	Butoxy substitution
Alkoxy Substitution	VERMOD-12	CN1CC(N)=N[C@@](C)(C1=O)C1=CC=CC(NC(=O)C2=CC=C(Cl)C=N2)=C1	Fused heteroaryl modification
Alkoxy Substitution	VERMOD-13	C[C@]1(CC(=C)OC(N)=N1)C1=CC(NC(=O)C2=NC=C(Cl)C=C2Cl)=CC=C1F	Fluorinated small ring
Alkoxy Substitution	VERMOD-14	C[C@]1(CC[C@](CF)(N=C1N)C1=C(F)C=CC(NC(=O)C2=CC=C(OCF)C=N2)=C1)S(C)(=O)=O	Distal fused heteroaryl
Alkoxy Substitution	VERMOD-15	CN1CC(N)=NC(C)(C1=O)C1=CC=CC(NC(=O)C2=CC=C(Cl)C=N2)=C1	Fluoromethoxy substitution
Alkoxy Substitution	VERMOD-16	C[C@]1(CN2C=CN=C2C(N)=N1)C1=CC(NC(=O)C2=NC=C(Cl)C=C2)=CC=C1F	Distal N-heteroaryl
Alkoxy Substitution	VERMOD-17	NC1=N[C@@](CF)([C@H]2C[C@H]2O1)C1=CC(NC(=O)C2=CC=C(OCC#C)C=N2)=CC=C1F	Distal aryl bearing propargyl-ether (OCC#C)
Alkoxy Substitution	VERMOD-18	CC#CCOC1=CC=C(N=C1)C(=O)NC1=CC=C(F)C(=C1)[C@@]1(CF)N=C(N)O[C@@H]2C[C@H]12	Propargyl-ether linked aryl; heavy fluorination + O-bridge
Alkoxy Substitution	VERMOD-19	COC1=CC=C(N=C1)C(=O)NC1=CC=C(F)C(=C1)[C@@]1(CF)N=C(N)O[C@@H]2C[C@H]12	Methoxy-aryl + heavily fluorinated constrained small ring
Alkyl Substitution	VERMOD-20	C[C@@]1(N=C(N)O[C@@H](CF)[C@@H]1F)C1=C(F)C=CC(NC(=O)C2=CC=C(C=N2)C#N)=C1	Highly fluorinated ring-system (fluoro-alkoxy / CF groups)
Alkyl Substitution	VERMOD-21	CN1C(N)=N[C@@](C)(CS1(=O)=O)C1=CC(NC(=O)C2=CC=C(C)C=N2)=CC=C1F	Added methyl group on pyridyl ring
Alkyl Substitution	VERMOD-22	CN1C(N)=N[C@@](C)(CS1(=O)=O)C1=CC(NC(=S)C2=CC=C(Cl)C=N2)=CC=C1F	Methyl substitution
Alkyl Substitution	VERMOD-23	COC1=CN=C(C=N1)C(=O)NC1=CC(F)=C(F)C(=C1)[C@]1(C)CS(=O)(=O)N(C)C(N)=N1	Trifluoromethyl group
Alkyl Substitution	VERMOD-24	CN1CC2(C1)C(N)=N[C@@](C)(CS2(=O)=O)C1=CC(NC(=O)C2=NC=C(C=C2C2CC2)C#N)=CC=C1F	Added methyl on pyrimidyl ring
Alkyl Substitution	VERMOD-25	NC1=N[C@@](CF)([C@H]2C[C@H]2O1)C1=CC(NC(=O)C2=CC=C(C=N2)C#N)=CC=C1F	Trifluoromethyl group added
Alkyl Substitution	VERMOD-26	C[C@]1(F)COC(N)=N[C@]1(C)C1=CC(NC(=O)C2=CC=C(C=N2)C#N)=CC=C1F	Fluoromethylated oxazolidinone-like ring
Alkyl Substitution	VERMOD-27	C[C@]1(CC2=C(N=CC=N2)C(N)=N1)C1=CC(NC(=O)C2=NC=C(C=C2)C#N)=CC=C1F	Dimethylaminomethyl substitution
Alkyl Substitution	VERMOD-28	CC1=CC(F)=CN=C1C(=O)NC1=CC=C(F)C(=C1)[C@@]1(C)N=C(N)[C@@](C)(F)CC1(F)F	Methoxymethyl-like substitution
Alkyl Substitution	VERMOD-29	CN1C=C(C)C=C1C(=O)NC1=CC=C(F)C(=C1)[C@]1(C)C=CSC(N)=N1	Difluoromethyl group
Alkyl Substitution	VERMOD-30	NC1=N[C@](CN2C=CN=C12)(C(F)F)C1=C(F)C=CC(NC(=O)C2=NC=C(F)C=C2)=C1	Dimethylaminomethyl group
Alkyl Substitution	VERMOD-31	CN1C(N)=N[C@@](C)(CS1(=O)=O)C1=CC(=CC=C1F)C1=NN=C(O1)C1=CN=CS1	Distal fused N–O heterocycle
Alkyl Substitution	VERMOD-32	C[C@@]1(N=C(N)OC[C@@H]1F)C1=CC(NC(=O)C2=CC=C(Cl)C=N2)=CC=C1F	Dimethylaminomethyl group
Alkyl Substitution	VERMOD-33	CC1(OC2=C(C=CC=C2)C(N)=N1)C1=CC(NC(=O)C2=CC=C(Cl)C=N2)=CC=C1F	Pendant aryl ether linking into small ring scaffold
Alkyl Substitution	VERMOD-34	C[C@@]1(N=C(N)O[C@H](CF)[C@@H]1F)C1=C(F)C=CC(NC(=O)C2=CC=C(C=N2)C#N)=C1	Introduction of multiple fluorines (CF, CF motif) on small ring — increased fluorination
Alkyl Substitution	VERMOD-35	COC1=CC(F)=CN=C1C(=O)NC1=CC=C(F)C(=C1)[C@]1(N=C(N)O[C@@H]2C[C@H]12)C(F)F	Heavily fluorinated small ring with O-bridge
Bioisosteric Replacement	VERMOD-36	CN=[S@@]1(=O)C[C@](C)(NC(=N)N1C)C1=C(F)C=CC(NC(=O)C2=NC=C(Cl)C=C2)=C1	Thiazole bioisostere
Bioisosteric Replacement	VERMOD-37	C[C@]1(C=CSC(N)=N1)C1=CC(NC(=O)C2=NC=C(C=C2F)C#N)=CC=C1F	N-methylpyridine replacement
Bioisosteric Replacement	VERMOD-38	CN=[S@@]1(=O)C[C@](C)(N=C(N)C1(C)C)C1=C(F)C=CC(NC(=O)C2=NC=C(Cl)C=C2)=C1	Sulfonyl-imine replacement
Bioisosteric Replacement	VERMOD-39	C[C@]1(C=CSC(N)=N1)C1=CC(NC(=O)C2=CC=C(OCCF)C=N2)=CC=C1F	Pyrimidyl replaced with thiazole
Bioisosteric Replacement	VERMOD-40	NC1=N[C@@](CF)([C@H]2C[C@H]2O1)C1=CC(NC(=O)C2=CC=C(F)C=N2)=CC=C1Cl	Pyrazole replacement
Bioisosteric Replacement	VERMOD-41	C[C@@]1(N=C(N)OC[C@@H]1F)C1=CC(NC(=O)C2=NC=C(Cl)C=C2F)=CC=C1F	Oxadiazole replacement
Bioisosteric Replacement	VERMOD-42	CN1CC(N)=N[C@](C)(C1=O)C1=CC=CC(NC(=O)C2=CC=C(Cl)C=N2)=C1	Tetrazole replacement
Bioisosteric Replacement	VERMOD-43	CC1(C)C(N)=N[C@@]2(CCOC3=CC=C(NC(=O)C4=NC=C(C=C4)C#N)C=C23)CS1(=O)=O	Thiazole replacement
Bioisosteric Replacement	VERMOD-44	C[C@@]1(NC(=N)OC=C1)C1=C(F)C=CC(NC(=O)C2=CC=C(C=N2)C#N)=C1	Introduced carbamate/oxime-like motif on proximal small ring
Bioisosteric Replacement	VERMOD-45	C[C@]1(C=CSC(N)=N1)C1=CC(NC(=O)C2=NC=C(C=N2)C#N)=CC=C1F	Thioether + imine motif on small ring; distal cyano heterocycle
Bioisosteric Replacement	VERMOD-46	CC1=C[C@](C)(NC(=N)O1)C1=CC(NC(=O)C2=NC=C(C=C2F)C#N)=CC=C1F	Introduced isoxazoline-like isostere on proximal small ring
Bioisosteric Replacement	VERMOD-47	CC1=C[C@](C)(NC(=N)O1)C1=CC(NC(=O)C2=CC=C(C=N2)C#N)=CC=C1F	Oxime/imino isostere in small ring
Bioisosteric Replacement	VERMOD-48	FC1=CC=C(CS(=O)(=O)N2C=CC(NC(=O)C3=CC=CC=N3)=C2)C(F)=C1	Major scaffold change: distal aryl replaced by sulfonamide-linked heterocycle; sulfonamide replacing original sulfone motif
Carbonyl Swap	VERMOD-49	CN1C[C@](C)(N=C(N)C1=O)C1=CC(NC(=O)C2=NC=C(Cl)C=C2)=CC=C1F	Amide replaced with imine
Carbonyl Swap	VERMOD-50	CN1C(N)=N[C@@](C)(CS1(=O)=O)C1=CC(NC(=S)C2=CC=C(F)C=N2)=CC=C1F	Amide carbonyl replaced with thioamide
Carbonyl Swap	VERMOD-51	CN1C(N)=N[C@@](C)(CS1(=O)=O)C1=CC(NC(=S)C2=CC=C(F)C=N2)=CC(F)=C1F	Thioamide with extra F
Carbonyl Swap	VERMOD-52	CN1C(N)=N[C@]2(CCC[C@H]2S1(=O)=O)C1=C(F)C=CC(NC(=O)C2=CC=C(Cl)C=N2)=C1	Thioamide with pyrimidine
Carbonyl Swap	VERMOD-53	CN1C(N)=N[C@@](C)(CS1(=O)=O)C1=CC(NC(=S)C2=NC=C(C=C2)C#N)=CC=C1F	Thioamide + cyano substitution
Carbonyl Swap	VERMOD-54	C[C@]1(CN2C=NN=C2C(N)=N1)C1=CC(NC(=O)C2=NC=C(C=C2)C#N)=CC=C1F	Amide → Thioamide in pyrimidyl ring
Carbonyl Swap	VERMOD-55	C[C@@]1(N=C(N)OC[C@@H]1F)C1=CC(NC(=O)C2=CC=C(C=N2)C#N)=CC=C1F	Thioamide replacement
Carbonyl Swap	VERMOD-56	CN1C(N)=N[C@@](C)(CS1(=O)=O)C1=CC(=CC=C1F)C1=NN=C(O1)C1=NC=CO1	Thioamide with Cl
Carbonyl Swap	VERMOD-57	C[C@]1(CN2C(=CN=C2C(N)=N1)C#N)C1=C(F)C=CC(NC(=O)C2=NC=C(C=C2)C#N)=C1	Thioamide with Br
Carbonyl Swap	VERMOD-58	CC1=CC(=CN=C1C(=O)NC1=CC(F)=C(F)C(=C1)[C@]1(CF)N=C(N)O[C@H]2C[C@@H]12)C#N	Thioamide with I
Carbonyl Swap	VERMOD-59	CN1CC(N)=NC(C)(C1=O)C1=CC=CC(NC(=O)C2=CC=C(C=N2)C#N)=C1	Modification of proximal N-heterocycle to lactam-like motif (C1=O)
Carbonyl Swap	VERMOD-60	CC1C(N)=N[C@@](C)(CCS1(=O)=O)C1=CC(NC(=O)C2=NNC=C2Cl)=CC=C1F	Sulfur-containing linker + thiosemicarbazone-like distal ring with Cl
Halogen Substitution	VERMOD-61	NC1=N[C@@](CF)([C@H]2C[C@H]2O1)C1=CC(NC(=O)C2=CC=C(Br)C=N2)=CC(F)=C1F	Brominated distal aryl with difluoro pattern on proximal ring
Halogen Substitution	VERMOD-62	NC1=N[C@@](CF)([C@H]2C[C@H]2O1)C1=CC(NC(=O)C2=CC=C(Cl)C=N2)=CC(F)=C1F	Distal aryl chloro + proximal difluoro pattern
Halogen Substitution	VERMOD-63	NC1=N[C@](CF)([C@@H]2C[C@@H]2O1)C1=CC(NC(=O)C2=CC=C(Cl)C=N2)=CC(F)=C1F	Chlorinated distal pyridyl + proximal difluoro pattern
Halogen Substitution	VERMOD-64	CN1C(N)=N[C@@](C)(CS1(=O)=O)C1=C(F)C=CC(NC(=O)C2=CC=C(F)C=N2)=C1F	Extra F substitution on phenyl ring
Halogen Substitution	VERMOD-65	CN1C(N)=N[C@@](C)(CS1(=O)=O)C1=CC(NC(=O)C2=CC=C(Cl)C=N2)=CC=C1F	Chlorine substitution on pyridyl ring
Halogen Substitution	VERMOD-66	CN1C(N)=N[C@]2(CCC[C@H]2S1(=O)=O)C1=C(F)C=CC(NC(=O)C2=CC=C(C=N2)C#N)=C1	Bromine substitution
Halogen Substitution	VERMOD-67	CN1C(N)=N[C@]2(CCC[C@H]2S1(=O)=O)C1=C(F)C=CC(NC(=O)C2=C(F)C=C(Cl)C=N2)=C1	Iodine substitution
Halogen Substitution	VERMOD-68	CN1C(N)=N[C@@](C)(CS1(=O)=O)C1=CC(NC(=N)C2=CC=C(Br)C=N2)=CC=C1F	Bromine substitution
Halogen Substitution	VERMOD-69	CN1C(N)=N[C@@]2(CCOC3=CC=C(NC(=O)C4=NC=C(C=C4)C#N)C=C23)CS1(=O)=O	Extra fluorine substitution
Halogen Substitution	VERMOD-70	C[C@]1(CS(=O)(=O)CC(N)=N1)C1=CC(NC(=O)C2=CC=C(Cl)C=N2)=CC=C1F	Trifluoromethyl substitution
Halogen Substitution	VERMOD-71	CC1C(N)=N[C@@](C)(CCS1(=O)=O)C1=CC(NC(=O)C2=CC=C(F)C=N2)=CC=C1F	Fluoropyridyl substitution
Halogen Substitution	VERMOD-72	COC1=CN=C(C=N1)C(=S)NC1=CC(F)=C(F)C(=C1)[C@]1(C)CS(=O)(=O)N(C)C(N)=N1	Bromopyridyl substitution
Halogen Substitution	VERMOD-73	C[C@]1(C=CSC(N)=N1)C1=CC(NC(=O)C2=CC=C(F)C=N2)=CC=C1F	Fluoro-furanone
Halogen Substitution	VERMOD-74	CN=S1(=O)C[C@](C)(N=C(N)[C@@]1(C)C1=CC=C(F)C=C1)C1=CC(NC(=O)C2=CC=C(Cl)C=N2)=CC=C1F	Added fluorine on pyrimidyl ring
Halogen Substitution	VERMOD-75	CN1C(N)=NC(C)(C1=O)C1=CC(NC(=O)C2=CC=C(Cl)C=N2)=CC=C1	Bromine substitution
Halogen Substitution	VERMOD-76	C[C@]1(CN2C=CN=C2C(N)=N1)C1=CC(NC(=O)C2=NC=C(C=C2)C#N)=CC=C1F	Iodine substitution
Halogen Substitution	VERMOD-77	CN1C(N)=N[C@@](C)(CS1(=O)=O)C1=CC(=CC=C1F)C1=NOC(=C1)C1=CC=CC=C1	Difluoro substitution
Halogen Substitution	VERMOD-78	COC1=CC=C(N=C1)C(=O)NC1=CC=C(F)C(=C1)[C@@]1(C)N=C(N)OC[C@@H]1F	Fluoro + chloro substitution
Halogen Substitution	VERMOD-79	CN1C(N)=N[C@@](C)(CS1(=O)=O)C1=CC(=CC=C1F)C1=CC=C(N1)C1=NN=CO1	Bromo-fluoro dual substitution
Halogen Substitution	VERMOD-80	NC1=N[C@@](CF)([C@H]2C[C@H]2O1)C1=CC(NC(=O)C2=CC=C(Cl)C=N2)=CC=C1F	Iodo-fluoro substitution
Halogen Substitution	VERMOD-81	C[C@]1(F)COC(N)=N[C@]1(C)C1=CC(NC(=O)C2=CC=C(Cl)C=N2)=CC=C1F	Dichloro substitution
Halogen Substitution	VERMOD-82	COC1=CC=C(N=C1)C(=O)NC1=CC=C(F)C(=C1F)[C@]1(CF)N=C(N)O[C@H]2C[C@@H]12	Trifluoro substitution
Halogen Substitution	VERMOD-83	C[C@]1(CN2N=CN=C2C(N)=N1)C1=CC(NC(=O)C2=NC=C(C=C2)C#N)=CC=C1F	Bromo-chloro substitution
Halogen Substitution	VERMOD-84	NC1=N[C@](CF)([C@@H]2C[C@@H]2O1)C1=CC(NC(=O)C2=CC=C(C=N2)C#N)=CC(F)=C1F	Distal cyano-pyridyl + proximal difluoro substitutions
Halogenated heterocycle	VERMOD-85	C[C@@]1(N=C(N)OC[C@H]1F)C1=CC(NC(=O)C2=NC=C(C=C2Cl)C#N)=CC=C1F	Small-ring O-link + distal chloro-cyano heterocycle
Halogenated heterocycle	VERMOD-86	C[C@@]1(N=C(N)OC[C@@H]1F)C1=CC(NC(=O)C2=NC=C(C=C2Cl)C#N)=CC=C1F	Small-ring fluorinated O-link + distal chlorinated cyano heterocycle
Halogenated heterocycle	VERMOD-87	C[C@@]1(N=C(N)OC[C@@H]1F)C1=CC(NC(=O)C2=NC=C(Cl)C=C2Cl)=CC=C1F	Small ring fluorinated O-link + chloro-cyano distal heterocycle
Halogenated heterocycle	VERMOD-88	NC1=N[C@](CF)([C@@H]2C[C@@H]2O1)C1=CC(NC(=O)C2=CC=C(Br)C=N2)=CC(F)=C1F	Brominated distal aryl + proximal difluoro pattern
Halogenated heterocycle	VERMOD-89	NC1=N[C@](CF)([C@@H]2C[C@@H]2O1)C1=CC(NC(=O)C2=NC=C(C=C2Cl)C#N)=CC=C1F	Distal chloro-cyano heterocycle + proximal difluoro pattern
Halogenated heterocycle	VERMOD-90	NC1=N[C@](CF)([C@@H]2C[C@@H]2O1)C1=CC(NC(=O)C2=CC=C(Cl)C=N2)=CC=C1F	Small cyclic ether + Cl on distal pyridyl
Halogenated Heterocycle	VERMOD-91	NC1=N[C@@](CF)([C@H]2C[C@H]2O1)C1=CC(NC(=O)C2=CC=C(C=N2)C#N)=CC(F)=C1F	Fluorinated distal ring + small cyclic ether motif
Halogenated Heterocycle	VERMOD-92	CC1=CC(Cl)=CN=C1C(=O)NC1=CC=C(F)C(=C1)[C@@]1(CF)N=C(N)O[C@@H]2C[C@H]12	Cl on distal aryl + O-bridge on small ring
Halogenated Heterocycle	VERMOD-93	COC1=CC=C(N=C1)C(=O)NC1=CC=C(F)C(=C1F)[C@@]1(CF)N=C(N)O[C@@H]2C[C@H]12	Multiple F substitution and CF group with O-bridged small ring
Halogenated Heterocycle	VERMOD-94	NC1=N[C@@](CF)([C@H]2C[C@H]2O1)C1=CC(NC(=O)C2=NC=C(C=C2Cl)C#N)=CC=C1F	Distal pyridyl modified with Cl + cyano; small cyclic ether on proximal scaffold
Ring Modification	VERMOD-95	CN1C(N)=N[C@@](C)(CS1(=O)=O)C1=CC(=CC=C1F)C1=NN=C(O1)C1CC2=CC=CC=C2C1	Introduction of a fused bicyclic hydrophobic substituent
Ring Modification	VERMOD-96	C[C@@]1(N=C(N)OC[C@@H]1F)C1=CC(NC(=O)C2=CC=C(C=N2)C#CC2CC2)=CC=C1F	Distal side chain extended into small cyclic (cyclopropyl/cyclobutyl) replacement
Ring Modification	VERMOD-97	CC1=CC(=CN=C1C(=O)NC1=CC(F)=C(F)C(=C1)[C@@]1(CF)N=C(N)O[C@@H]2C[C@H]12)C#N	Multifluorinated fused scaffold; nitrile
Ring Modification	VERMOD-98	CC1=CC(=CN=C1C(=O)NC1=CC(Cl)=C(F)C(=C1)[C@@]1(CF)N=C(N)O[C@@H]2C[C@H]12)C#N	Multiple halogen + CF substitution; fused bicyclic replacement
Ring Modification	VERMOD-99	COC1=CC(=CN=C1C(=O)NC1=CC(Cl)=C(F)C(=C1)[C@@]1(CF)N=C(N)O[C@@H]2C[C@H]12)C#N	Multiple halogens + CF motifs and propargyl-like nitrile
Ring Modification	VERMOD-100	COC1=CC=C(N=C1)C(=O)NC1=CC(F)=C(F)C(=C1)[C@@]1(CF)N=C(N)O[C@@H]2C[C@H]12	Multiple F and CF groups with O-bridge
Ring Modification	VERMOD-101	CN1C(N)=N[C@@](C)(CS1(=O)=O)C1=CC(NC(=O)C2=CC=C(F)C=N2)=CC=C1F	Distal pyridyl ring converted to regioisomer
Ring Modification	VERMOD-102	CN1C(N)=N[C@@](C)(CS1(=O)=O)C1=CC(=CC=C1F)C1=CC(F)=CC(=C1)C1=NN=CO1	Added fused / multiple N-oxide/oxadiazole-like heterocycles to the distal aryl
Ring Modification	VERMOD-103	NC1=N[C@@](CF)([C@H]2C[C@H]2O1)C1=CC(NC(=O)C2=NC=C(Cl)C=C2Cl)=CC=C1F	Fused small cyclic ether + dichloro pyridyl substituent — ring replacement
Ring Modification	VERMOD-104	CC1=CC(F)=CN=C1C(=O)NC1=CC(=C(F)C=C1)[C@]1(C)C[S@@]2(=O)=NCCCCN2C(N)=N1	Macrocyclic oxadiazole
Ring Modification	VERMOD-105	COC1=NC(C)=C(N=C1)C(=O)NC1=CC(=C(F)C=C1)[C@]12CCC[C@H]1S(=O)(=O)N(C)C(N)=N2	Cyclic amidoxime
Ring Modification	VERMOD-106	COC1=CC2=NC=CC(C(=O)NC3=CC(=C(F)C=C3)[C@]34CCC[C@H]3S(=O)(=O)N(C)C(N)=N4)=C2N=C1	Macrocyclic amidine
Ring Modification	VERMOD-107	CC1=CC(=CN=C1C(=O)NC1=CC=C(F)C(=C1)[C@@]1(CF)N=C(N)O[C@@H]2C[C@H]12)C#N	Introduction of rigid fused bicyclic system + CF motifs and nitrile
Ring Modification	VERMOD-108	CN1C(N)=N[C@@](C)(CS1(=O)=O)C1=CC(=CC=C1F)C1=NN=C(O1)C1=CC=CC=C1	Distal heterocycle replaced with fused N-rich motif (multiple N-heterocycles)
Ring Modification	VERMOD-109	CN1C(N)=N[C@]2(CCC[C@H]2S1(=O)=O)C1=C(F)C=CC(NC(=O)C2=C(F)C=C(F)C=N2)=C1	Fused cyclobutane replacing linker
Ring Modification	VERMOD-110	CN1C(N)=N[C@]2(CCC[C@H]2S1(=O)=O)C1=C(F)C=CC(NC(=O)C2=C(C)C=C(F)C=N2)=C1	Pyridyl replaced with pyrimidyl
Ring Modification	VERMOD-111	COC1=CC=C(N=C1)C(=S)NC1=CC=C(F)C(=C1)[C@]1(C)CS(=O)(=O)N(C)C(N)=N1	Amide linked to pyrazine
Ring Modification	VERMOD-112	CN1C(N)=N[C@]2(CN(CC2S1(=O)=O)C(C)=O)C1=CC(NC(=O)C2=CC=C(F)C=N2)=CC=C1F	Pyridyl replaced with pyridazinyl
Ring Modification	VERMOD-113	CN1C(N)=N[C@@](C)(CS1(=O)=O)C1=CC(NC(=S)C2=CC=C(Cl)C=N2)=CC(F)=C1F	Pyrimidinone substitution
Ring Modification	VERMOD-114	COC1=CC2=CC=NC(C(=O)NC3=CC(=C(F)C=C3)[C@]34CCC[C@H]3S(=O)(=O)N(C)C(N)=N4)=C2N=C1	Extended pyrimidine
Ring Modification	VERMOD-115	CO\N=C(\NC1=CC=C(F)C(=C1)[C@]1(C)CS(=O)(=O)N(C)C(N)=N1)C1=CC=C(OC)C=N1	Amide-linked oxazole
Ring Modification	VERMOD-116	COC1=CN=C(C=N1)C(=S)NC1=CC=C(F)C(=C1)[C@]1(C)CS(=O)(=O)N(C)C(N)=N1	Aminopyridine substitution
Ring Modification	VERMOD-117	CN1C(N)=N[C@@]2(C)[C@@H](CCOC3=C2C=C(NC(=O)C2=NC=C(C=C2)C#N)C=C3)S1(=O)=O	Tetrazine substitution
Ring Modification	VERMOD-118	C[C@]1(C[S@@]2(=O)=NCCCCN2C(N)=N1)C1=C(F)C=CC(NC(=O)C2=NC=C(C=C2Cl)C#N)=C1	Thiophene substitution
Ring Modification	VERMOD-119	CC1(C)C(N)=N[C@@](C)(CS1(=O)=O)C1=CC(NC(=O)C2=CC=C(Cl)C=N2)=CC=C1F	Furanone substitution
Ring Modification	VERMOD-120	C[C@]1(CCS(=O)(=O)CC(N)=N1)C1=CC(NC(=O)C2=CC=C(F)C=N2)=CC=C1F	Isoxazole substitution
Ring Modification	VERMOD-121	CC1(C)C(N)=N[C@@](C)(CS1(=O)=O)C1=CC(NC(=O)C2=CC=C(C=N2)C#N)=CC=C1F	Thiazole substitution
Ring Modification	VERMOD-122	CN1CC2(C1)C(N)=N[C@@](C)(CS2(=O)=O)C1=CC(NC(=O)C2=CC=C(F)C=N2)=CC=C1F	Chloropyridyl substitution
Ring Modification	VERMOD-123	CC1(C)C(N)=N[C@@](C)(CCS1(=O)=O)C1=CC(NC(=O)C2=CC=C(F)C=N2)=CC=C1F	Pyridone substitution
Ring Modification	VERMOD-124	CN1C[C@H](N=C(N)C(C)(C)S1(=O)=O)C1=C(F)C=CC(NC(=O)C2=NC=C(C=C2)C#N)=C1	Oxazole-like substitution
Ring Modification	VERMOD-125	COC1=CN=C(C(=O)NC2=CC=C(F)C(=C2)[C@]23COC[C@H]2S(=O)(=O)N(C)C(N)=N3)C(F)=C1	Thiazole substitution
Ring Modification	VERMOD-126	C[C@]1(C=CSC(N)=N1)C1=CC(NC(=O)C2=NC=C(F)C=C2F)=CC=C1F	Isoxazole substitution
Ring Modification	VERMOD-127	C[C@]1(CS(=O)(=O)C2(CCCC2)C(N)=N1)C1=CC(NC(=O)C2=CC=C(C=N2)C#N)=CC=C1F	Thiazole substitution
Ring Modification	VERMOD-128	C[C@]1(CC(=C)OC(N)=N1)C1=CC(NC(=O)C2=NC=C(F)C=C2F)=CC=C1F	Triazole substitution
Ring Modification	VERMOD-129	C[C@]1(CS2(=O)=NCCCCN2C(N)=N1)C1=NC(NC(=O)C2=NC=C(C=C2)C#N)=CC=C1F	Tetrazole substitution
Ring Modification	VERMOD-130	C[C@@]1(N=C(N)OC[C@@H]1F)C1=CC(NC(=O)C2=CC=C(F)C=N2)=CC=C1F	Phenyl substitution
Ring Modification	VERMOD-131	C[C@]1(CCS(=O)(=O)CC(N)=N1)C1=CC(NC(=O)C2=CC=C(Cl)C=N2)=CC=C1F	Fluorophenyl substitution
Ring Modification	VERMOD-132	C[C@]1(F)COC(N)=N[C@]1(C)C1=CC(NC(=O)C2=CC=C(F)C=N2)=CC=C1F	Chlorophenyl substitution
Ring Modification	VERMOD-133	COC1=CC=C(N=C1)C(=O)NC1=CC=C(F)C(=C1)[C@]1(C)CS(=O)(=O)C2(CN(C)C2)C(N)=N1	Bromophenyl substitution
Ring Modification	VERMOD-134	C[C@@]1(N=C(N)OC[C@@H]1F)C1=CC(NC(=O)C2=NC=C(F)C=C2F)=CC=C1F	Iodophenyl substitution
Ring Modification	VERMOD-135	CN1CC2(C1)C(N)=N[C@@](C)(CS2(=O)=O)C1=CC(NC(=O)C2=CC=C(Cl)C=N2)=CC=C1F	Oxazole substitution
Ring Modification	VERMOD-136	CCN=S1(=O)C[C@](C)(NC(=N)N1C)C1=CC(NC(=O)C2=CC=C(Cl)C=N2)=CC=C1F	Chloropyridine substitution
Ring Modification	VERMOD-137	CC1SCC[C@](C)(N=C1N)C1=CC(NC(=O)C2=CC=C(F)C=N2)=CC=C1F	Bromopyridine substitution
Ring Modification	VERMOD-138	C[C@]1(C=CSC(N)=N1)C1=CC(NC(=O)C2=CC=C(C=N2)C#N)=CC=C1F	Iodopyridine substitution
Ring Modification	VERMOD-139	CN1CC(C)(N=C(N)C1=O)C1=C(F)C=CC(NC(=O)C2=CC=C(Cl)C=N2)=C1	Triazine substitution
Ring Modification	VERMOD-140	CC#CCOC1=CC=C(N=C1)C(=O)NC1=CC=C(F)C(=C1)[C@]1(C)CS(=O)(=O)C2(CN(C)C2)C(N)=N1	Dioxazole substitution
Ring Modification	VERMOD-141	C[C@]1(CS(=O)(=O)C2(CNC2)C(N)=N1)C1=CC(NC(=O)C2=CC=C(C=N2)C#N)=CC=C1F	Dithiazole substitution
Ring Modification	VERMOD-142	C[C@]1(CC(=C)OC(N)=N1)C1=CC(NC(=O)C2=CC=C(C=N2)C#N)=CC=C1F	Diazole substitution
Ring Modification	VERMOD-143	C[C@]1(C=CSC(N)=N1)C1=CC(NC(=O)C2=NC=C(C=C2Cl)C#N)=CC=C1F	Introduced isoxazole heterocycle
Ring Modification	VERMOD-144	NC1=N[C@@](C#C)([C@H]2C[C@H]2O1)C1=CC(NC(=O)C2=NC=C(C=C2)C#N)=CC=C1F	Pyrimidyl fused with phenyl ring
Ring Modification	VERMOD-145	CN1CC(C)(N=C(N)C1=O)C1=CC=CC(NC(=O)C2=CC=C(Cl)C=N2)=C1	Pyrimidyl → oxazole bioisostere
Ring Modification	VERMOD-146	CC1=C[C@](C)(NC(=N)O1)C1=CC(NC(=O)C2=NC=C(F)C=C2F)=CC=C1F	Phenyl-fused pyrimidyl
Ring Modification	VERMOD-147	NC1=N[C@@](CF)([C@H]2C[C@H]2O1)C1=CC(NC(=O)C2=CC=C(C=N2)C#N)=CC(Cl)=C1F	Introduced purine-like ring
Ring Modification	VERMOD-148	C[C@]1(CN2N=NN=C2C(N)=N1)C1=CC(NC(=O)C2=NC=C(C=C2)C#N)=CC=C1F	Triazine fused ring
Ring Modification	VERMOD-149	C[C@]1(C=CSC(N)=N1)C1=CC(NC(=O)C2=CC=C(C=N2)C2=CC=CN2)=CC=C1F	Introduced thiadiazole ring
Ring Modification	VERMOD-150	C[C@@]1(N=C(N)OCC1(F)F)C1=CC(NC(=O)C2=NC=C(F)C=C2)=CC=C1F	Aminated purine-like ring
Ring Modification	VERMOD-151	C[C@]1(F)COC(N)=N[C@]1(C)C1=CC(NC(=O)C2=NC=C(Cl)C=C2Cl)=CC=C1F	Imidazopyrimidine scaffold
Ring Modification	VERMOD-152	CN1C(N)=N[C@@](C)(CS1(=O)=O)C1=CC(=CC=C1F)C1=NN=C(O1)C1=CSC=N1	Replacement of distal aryl with sulfur-containing heterocycle (thiadiazole/thiadiazole-like)
Ring Modification	VERMOD-153	NC1=N[C@]2(C[C@H]2CCS1)C1=C(F)C=CC(NC(=O)C2=NC=C(Cl)C=C2)=C1	Sulfur-containing small ring appended to core; Cl on distal aryl
Ring Modification	VERMOD-154	CN1C(N)=N[C@@](C)(CS1(=O)=O)C1=C(F)C=C(S1)C1=CC=NC(=C1)C1=CC=NC=C1	Complex heterocycle insertion into distal ring (multiple N heterocycles)
Ring Modification	VERMOD-155	C[C@H]1OC[C@@]2(N=C(N)C(C)(C)S(=O)(=O)[C@H]12)C1=CC(NC(=O)C2=CC=C(F)C=N2)=CC=C1F	Large sulfonylated bicyclic constraint near proximal ring
Ring Modification	VERMOD-156	NC1=NC2(CC2CCS1)C1=C(F)C=CC(NC(=O)C2=NC=C(C=C2)C#N)=C1	Spirocyclic sulfur-containing small ring fused to core
Ring Modification	VERMOD-157	NC1=NC2(CC2CCS1)C1=C(F)C=CC(NC(=O)C2=NC=C(Cl)C=C2)=C1	Spirocyclic sulfur fused small ring + chloro distal heterocycle
Side Chain Addition	VERMOD-158	CN1C(N)=N[C@@](C)(CS1(=O)=O)C1=CC(\C=C(/F)C2=NC=C(OCC#C)N=C2)=CC=C1F	Conjugated olefin + distal heterocycle bearing propargyl-ether (OCC#C)
Side Chain Addition	VERMOD-159	CN1C(N)=N[C@@](C)(CS1(=O)=O)C1=CC(=CC=C1F)C1=NN=C(O1)C1=CN=CO1	Distal aryl replaced/extended with multi-heterocycle (oxadiazole/azine motif)
Side Chain Addition	VERMOD-160	NC1=N[C@@](CF)([C@@H](F)CO1)C1=CC(NC(=O)C2=NC=C(C=C2)C#N)=CC=C1F	Hydroxyl + fluoromethyl substitutions on small ring; distal cyano-pyridyl
Side Chain Addition	VERMOD-161	CC1(C)C(N)=N[C@@](C)(CCS1(=O)=O)C1=CC(NC(=O)C2=CC=C(C=N2)[N+]#C)=CC=C1F	Nitrilium-type distal substitution (charged cyano form)
Side Chain Addition	VERMOD-162	CN1C(N)=N[C@](C)(C2=C(F)C=CC(NC(=O)C3=NC=C(C=C3)C#N)=C2)C2(CC2)S1(=O)=O	Added nitrile substituent
Side Chain Addition	VERMOD-163	COC1=CN=C(C=N1)C(=O)NC1=CC=C(F)C(=C1)[C@]1(C)CS(=O)(=O)N(C)C(N)=N1	Trifluoromethoxy group
Side Chain Addition	VERMOD-164	CN1C(N)=N[C@]2(CCC[C@H]2S1(=O)=O)C1=C(F)C=CC(NC(=O)C2=CN=C(C)C=N2)=C1	Amine substitution
Side Chain Addition	VERMOD-165	CN1C(N)=N[C@@]2(COC[C@@H]2S1(=O)=O)C1=CC(NC(=O)C2=CC=C(F)C=N2)=CC=C1F	Acetamido substitution
Side Chain Addition	VERMOD-166	COC1=CC2=CC=NC(NC3=CC=C(F)C(=C3)[C@]3(C)CS(=O)(=O)N(C)C(N)=N3)=C2N=C1	Hydroxymethyl substitution
Side Chain Addition	VERMOD-167	CC1=CC(Cl)=CN=C1C(=O)NC1=CC(=C(F)C=C1)[C@@]1(C)N=C(N)[C@]2(C)CC[C@H]1S2(=O)=O	Aminomethyl substitution
Side Chain Addition	VERMOD-168	CC#CCOC1=CN=C(C=N1)C(=O)NC1=CC(=C(F)C=C1)[C@]1(C)C[S@@]2(=O)=NCCCCN2C(N)=N1	Propargyl group
Side Chain Addition	VERMOD-169	CC1=CC(=CN=C1C(=O)NC1=CC=C(F)C(=C1)[C@]1(C)CS(=O)(=O)C2(CNC2)C(N)=N1)C#N	Dimethylaminomethyl
Side Chain Addition	VERMOD-170	C[C@]1(CC2=C(C=NC=N2)C(N)=N1)C1=CC(NC(=O)C2=NC=C(F)C=C2)=CC=C1F	Methoxymethyl substitution
Side Chain Addition	VERMOD-171	C[C@@]1(N=C(N)O[C@H](CF)[C@@H]1F)C1=C(F)C=CC(NC(=O)C2=CC=C(F)C=N2)=C1	Thiomethyl substitution
Side Chain Addition	VERMOD-172	CC1C(N)=N[C@@](C)(CCS1(=O)=O)C1=CC(NC(=O)C2=CC=C(Cl)C=N2)=CC=C1F	Carbamoyl substitution
Side Chain Addition	VERMOD-173	CN1CC2(C1)C(N)=N[C@@](C)(CS2(=O)=O)C1=CC(NC(=O)C2=CC=C(C=N2)C#N)=CC=C1F	Formylmethyl substitution
Side Chain Addition	VERMOD-174	COC1=CN=C(C(=O)NC2=CC=C(F)C(=C2)[C@]2(C)CS(=O)(=O)C3(CN(C)C3)C(N)=N2)C(C)=C1	Difluoromethoxy substitution
Side Chain Addition	VERMOD-175	C[C@@]1(F)CC(F)(F)[C@](C)(N=C1N)C1=CC(NC(=O)C2=CC=C(F)C=N2)=CC=C1F	Dichloromethoxy substitution
Side Chain Addition	VERMOD-176	CC1(CC2=C(C=C(F)C=N2)C(N)=N1)C1=CC(NC(=O)C2=NC=C(C=C2)C#N)=CC=C1F	Dibromomethoxy substitution
Side Chain Addition	VERMOD-177	CN1CC2(C1)C(N)=N[C@@](C)(CS2(=O)=O)C1=CC(NC(=O)C2=NC=C(C=C2C)C#N)=CC=C1F	Diiodomethoxy substitution
Side Chain Addition	VERMOD-178	CC1=C[C@](CF)(N=C(N)O1)C1=C(F)C=CC(NC(=O)C2=CC=C(C=N2)C#N)=C1	Hydroxymethyl substitution
Side Chain Addition	VERMOD-179	C[C@]1(CCSC(N)=N1)C1=C(F)C=CC(NC(=O)C2=NC=C(F)C=C2)=C1	Carboxyl substitution
Side Chain Addition	VERMOD-180	CC1=CC(=CN=C1C(=O)NC1=CC=C(F)C(=C1)[C@]1(C)CS2(=O)=NCCCCC2(C)C(N)=N1)C#N	Ester substitution
Side Chain Addition	VERMOD-181	CC1=C[C@](C)(N=C(N)S1)C1=CC(NC(=O)C2=CC=C(C=N2)C#N)=CC=C1F	Amide substitution
Side Chain Addition	VERMOD-182	C[C@]1(F)CC(F)(F)[C@](C)(N=C1N)C1=CC(NC(=O)C2=CC=C(F)C=N2)=CC=C1F	Morpholino-methyl substitution
Side Chain Addition	VERMOD-183	COC1=CC=C(N=C1)C(=O)NC1=CC=C(F)C(=C1)[C@]1(C)CS(=O)(=O)C2(CNC2)C(N)=N1	Piperazinylmethyl substitution
Side Chain Addition	VERMOD-184	C[C@]1(C=CSC(N)=N1)C1=CC(NC(=O)C2=CC=C(Cl)C=N2)=CC=C1F	Piperidinylmethyl substitution
Side Chain Addition	VERMOD-185	CC1=CC(=CN=C1C(=O)NC1=CC=C(F)C(=C1)[C@@]1(C)N=C(N)C(C)(C)[S@@]2(=O)=NCC[C@@H]12)C#N	N-methylpiperidinylmethyl
Side Chain Addition	VERMOD-186	C[C@]1(CC(=C)OC(N)=N1)C1=CC(NC(=O)C2=CC=C(Cl)C=N2)=CC=C1F	Pyrrolidinylmethyl substitution
Side Chain Addition	VERMOD-187	C[C@@]1(N=C(N)OC[C@@H]1F)C1=CC(NC(=O)C2=CC=C(C=N2)C2CC2)=CC=C1F	Azetidinylmethyl substitution
Side Chain Addition	VERMOD-188	C[C@]1(CN2N=NC=C2C(N)=N1)C1=CC(NC(=O)C2=NC=C(C=C2)C#N)=CC=C1F	Oxetanyl-methyl substitution
Side Chain Addition	VERMOD-189	COC1=CN=C(C=N1)C(=O)NC1=CC=C(F)C(=C1)[C@]1(C)CS(=O)(=O)C(C)(C)C(N)=N1	Morpholinylmethyl substitution
Side Chain Addition	VERMOD-190	CN1CC2(C1)C(N)=N[C@@](C)(CS2(=O)=O)C1=CC(NC(=O)C2=CC=C(OCF)C=N2)=CC=C1F	Piperazinylmethyl substitution
Side Chain Addition	VERMOD-191	C[C@]1(CSCC(N)=N1)C1=CC(NC(=O)C2=CC=C(C=N2)C#N)=CC=C1F	Chlorine substituent added on pyrimidyl
Side Chain Addition	VERMOD-192	COC1=CC=C(N=C1)C(=O)NC1=CC=C(F)C(=C1)[C@]1(C)CS(=O)(=O)C2(CN(C2)C(C)=O)C(N)=N1	Added –CH₂NH₂ side chain
Side Chain Addition	VERMOD-193	C[C@@]1(N=C(N)OC[C@H]1F)C1=CC(NC(=O)C2=CC=C(C=N2)C#N)=CC=C1F	Ethyl side chain
Side Chain Addition	VERMOD-194	NC1=N[C@@](CF)([C@H]2C[C@H]2O1)C1=CC(NC(=O)C2=CC3=CC=CC=C3C=N2)=CC=C1F	Propargyl substituent
Side Chain Addition	VERMOD-195	COC1=CC=C(N=C1)C(=O)NC1=CC=C(F)C(=C1)[C@]1(C)CS(=O)(=O)C2(CN(C2)S(C)(=O)=O)C(N)=N1	Hydroxymethyl group
Side Chain Addition	VERMOD-196	CNC(=O)N1CC2(C1)C(N)=N[C@@](C)(CS2(=O)=O)C1=CC(NC(=O)C2=CC=C(OC)C=N2)=CC=C1F	Aminoethyl substituent
Side Chain Addition	VERMOD-197	CN1C(N)=N[C@@](C)(CS1(=O)=O)C1=CC(=CC=C1F)C1=NN=C(O1)C1=CC=C(Cl)C=C1	Chloromethyl side chain
Side Chain Addition	VERMOD-198	CN1C(N)=N[C@@](C)(CS1(=O)=O)C1=CC(NC(=O)C2=CN=C(C)C=N2)=CC=C1F	Amide attached to pyrimidine
Side Chain Addition	VERMOD-199	C[C@]1(C[S@]2(=O)=NCCCCN2C(N)=N1)C1=C(F)C=CC(NC(=O)C2=CC=C(C=N2)C#N)=C1	Cyano substitution
Side Chain Addition	VERMOD-200	CC1SCC[C@](C)(N=C1N)C1=CC(NC(=O)C2=CC=C(Cl)C=N2)=CC=C1F	Sulfur-containing tether replacing simple CS=O motif
