# Supplementary material for: Rescuing Verubecestat: An Integrative Molecular Modeling and Simulation Approach for Designing Next-Generation BACE1 Inhibitors
Source: Int J Mol Sci. 2025 Dec 17;26(24):12143. doi: 10.3390/ijms262412143 (PMC12733122; doi:10.3390/ijms262412143)
Supplement: Supplementary file 1 [file ijms-26-12143-s001.zip › Supplementary Data S2 - Complete docking and binding energy results of Verubecestat and its modifications against the BACE1.xlsx]

## Sheet: Docking Results
Complex	HADDOCK Score	Binding affinity ΔG (kcal/mol)	ΔGscore	Cluster size	RMSD	Van der Waals energy	Electrostatic energy	Desolvation energy	Restraints violation energy	Buried surface area	Z-score
BACE1_VER	-44.1 +/- 0.5	-8.44	109.27	10	0.1 +/- 0.1	-29.1 +/- 0.6	-133.4 +/- 1.6	-1.7 +/- 0.4	1.0 +/- 0.8	675.2 +/- 13.1	-2.7
BACE1_VERMOD-1	-40.6 +/- 0.3	-8.11	120.58	98	0.1 +/- 0.0	-32.1 +/- 2.0	-63.3 +/- 15.2	-4.9 +/- 0.5	27.8 +/- 4.0	660.9 +/- 8.5	-1.7
BACE1_VERMOD-2	-44.0 +/- 1.8	-8.66	102.43	60	0.1 +/- 0.0	-30.8 +/- 1.1	-95.7 +/- 11.3	-4.9 +/- 0.3	12.8 +/- 12.7	730.3 +/- 6.0	-2
BACE1_VERMOD-3	-45.1 +/- 1.9	-8.66	102.43	61	0.1 +/- 0.0	-31.0 +/- 1.1	-103.4 +/- 4.7	-5.1 +/- 0.2	13.6 +/- 12.2	729.9 +/- 6.2	-2.1
BACE1_VERMOD-4	-51.2 +/- 2.2	-9.12	83.13	12	0.1 +/- 0.1	-30.2 +/- 1.5	-184.4 +/- 5.0	-3.9 +/- 0.4	13.9 +/- 14.9	754.5 +/- 0.9	-1.7
BACE1_VERMOD-5	-40.7 +/- 1.2	-8.81	102.49	62	0.1 +/- 0.1	-31.8 +/- 0.9	-63.0 +/- 14.9	-3.7 +/- 0.3	11.3 +/- 13.1	788.3 +/- 3.8	-1
BACE1_VERMOD-6	-45.0 +/- 0.7	-8.22	127.45	13	0.1 +/- 0.0	-36.1 +/- 0.5	-69.5 +/- 11.4	-2.3 +/- 0.2	3.0 +/- 0.9	874.1 +/- 7.1	-1.4
BACE1_VERMOD-7	-44.1 +/- 0.5	-8.29	112.22	16	0.1 +/- 0.0	-30.1 +/- 0.8	-136.0 +/- 10.5	-2.3 +/- 0.7	18.5 +/- 16.5	738.3 +/- 14.6	-1
BACE1_VERMOD-8	-42.4 +/- 0.7	-7.79	131.12	67	0.1 +/- 0.0	-35.7 +/- 1.3	-58.0 +/- 5.6	-3.2 +/- 0.3	22.5 +/- 18.9	778.8 +/- 6.0	-2.1
BACE1_VERMOD-9	-54.9 +/- 0.5	-9.79	63.75	86	0.1 +/- 0.1	-31.5 +/- 0.8	-216.5 +/- 24.7	-2.6 +/- 1.6	8.8 +/- 7.7	783.6 +/- 5.8	-2.2
BACE1_VERMOD-10	-52.7 +/- 2.2	-9.79	78.68	14	0.1 +/- 0.0	-33.2 +/- 1.0	-202.6 +/- 3.5	-1.0 +/- 0.5	18.1 +/- 17.3	754.7 +/- 5.8	-2.4
BACE1_VERMOD-11	-42.7 +/- 1.8	-9.33	86.63	5	0.2 +/- 0.0	-27.7 +/- 0.2	-195.6 +/- 12.3	-0.5 +/- 0.2	51.4 +/- 20.3	683.4 +/- 6.9	-2.1
BACE1_VERMOD-12	-40.1 +/- 1.7	-8.42	107.97	27	0.1 +/- 0.1	-28.9 +/- 1.2	-59.3 +/- 14.5	-6.2 +/- 0.2	10.2 +/- 6.6	625.3 +/- 13.0	-1.5
BACE1_VERMOD-13	-44.0 +/- 0.5	-8.33	112.75	189	0.1 +/- 0.1	-31.4 +/- 0.8	-60.9 +/- 5.8	-6.9 +/- 0.5	3.1 +/- 2.3	688.0 +/- 22.7	-1
BACE1_VERMOD-14	-41.3 +/- 0.1	-8.91	106.44	140	0.1 +/- 0.0	-30.2 +/- 1.0	-85.4 +/- 9.5	-2.7 +/- 0.4	2.5 +/- 0.8	799.2 +/- 16.2	-1.2
BACE1_VERMOD-15	-41.1 +/- 1.5	-7.93	124.32	41	0.1 +/- 0.0	-31.4 +/- 1.2	-54.9 +/- 10.6	-4.5 +/- 0.7	3.3 +/- 2.9	688.5 +/- 11.0	-1.5
BACE1_VERMOD-16	-47.6 +/- 0.8	-8.25	107.44	161	0.1 +/- 0.0	-34.1 +/- 1.4	-79.1 +/- 5.3	-5.8 +/- 0.3	2.6 +/- 0.7	682.3 +/- 3.3	-2
BACE1_VERMOD-17	-41.5 +/- 3.3	-8.77	105.5	4	0.1 +/- 0.0	-31.2 +/- 1.1	-87.8 +/- 9.8	-5.1 +/- 0.2	36.4 +/- 17.7	719.0 +/- 13.9	-1.9
BACE1_VERMOD-18	-39.7 +/- 1.2	-8.71	103.53	11	0.6 +/- 0.0	-31.7 +/- 1.4	-95.2 +/- 8.7	-0.7 +/- 1.2	22.9 +/- 19.5	803.5 +/- 13.6	-1.8
BACE1_VERMOD-19	-44.5 +/- 1.2	-8.53	116.51	51	0.1 +/- 0.1	-34.3 +/- 0.8	-70.6 +/- 4.2	-3.8 +/- 0.9	7.0 +/- 2.8	773.5 +/- 27.0	-2.1
BACE1_VERMOD-20	-44.9 +/- 0.9	-8.33	110.42	41	0.1 +/- 0.0	-36.6 +/- 0.6	-72.8 +/- 9.2	-1.3 +/- 0.3	2.3 +/- 1.3	743.3 +/- 11.8	-1.7
BACE1_VERMOD-21	-42.0 +/- 0.5	-8.24	119.47	41	0.1 +/- 0.0	-31.3 +/- 1.4	-85.2 +/- 16.1	-3.4 +/- 0.5	11.6 +/- 9.9	696.3 +/- 16.3	-1.9
BACE1_VERMOD-22	-44.7 +/- 2.4	-8.5	105.03	23	0.1 +/- 0.1	-29.3 +/- 1.6	-112.7 +/- 10.3	-4.4 +/- 0.3	1.7 +/- 1.5	709.1 +/- 2.4	-1.7
BACE1_VERMOD-23	-39.9 +/- 1.2	-7.45	145.04	95	0.1 +/- 0.1	-34.3 +/- 1.2	-53.8 +/- 3.2	-0.6 +/- 0.5	4.0 +/- 1.7	804.7 +/- 2.3	-1
BACE1_VERMOD-24	-49.6 +/- 1.6	-10.24	60.76	65	0.1 +/- 0.0	-29.4 +/- 0.9	-183.1 +/- 24.9	-3.6 +/- 0.3	16.4 +/- 7.1	828.1 +/- 11.2	-1.4
BACE1_VERMOD-25	-42.5 +/- 0.8	-8.56	103.98	18	0.1 +/- 0.1	-31.2 +/- 0.8	-84.3 +/- 10.3	-3.7 +/- 0.8	8.9 +/- 7.3	674.6 +/- 17.7	-2.1
BACE1_VERMOD-26	-42.2 +/- 0.7	-7.99	119.99	11	0.1 +/- 0.0	-32.3 +/- 1.9	-73.3 +/- 11.3	-3.5 +/- 0.4	9.3 +/- 7.5	683.6 +/- 9.6	-1.2
BACE1_VERMOD-27	-41.5 +/- 0.9	-8.17	110.94	48	0.1 +/- 0.0	-33.7 +/- 0.7	-50.1 +/- 3.5	-4.2 +/- 0.2	14.6 +/- 14.4	655.1 +/- 0.8	-1.9
BACE1_VERMOD-28	-44.8 +/- 0.2	-8.77	93.87	43	0.5 +/- 0.0	-32.7 +/- 0.4	-98.6 +/- 1.2	-2.9 +/- 0.2	6.5 +/- 1.8	783.9 +/- 5.7	-1.3
BACE1_VERMOD-29	-42.7 +/- 0.2	-7.65	128.11	32	0.1 +/- 0.0	-33.6 +/- 0.6	-25.9 +/- 5.0	-6.9 +/- 0.7	3.3 +/- 0.7	727.4 +/- 9.1	-1.7
BACE1_VERMOD-30	-46.6 +/- 0.2	-8.29	106.6	102	0.1 +/- 0.0	-35.0 +/- 0.2	-91.8 +/- 3.3	-3.3 +/- 0.3	8.6 +/- 0.5	729.5 +/- 9.7	-2
BACE1_VERMOD-31	-39.1 +/- 0.4	-7.56	135.06	68	0.1 +/- 0.0	-28.2 +/- 1.4	-93.2 +/- 13.9	-1.8 +/- 0.3	2.1 +/- 1.2	666.3 +/- 12.4	-1.4
BACE1_VERMOD-32	-43.0 +/- 0.5	-8.01	123.01	56	0.1 +/- 0.0	-32.5 +/- 1.0	-67.6 +/- 18.8	-4.6 +/- 0.4	9.0 +/- 11.5	650.9 +/- 24.8	-2.1
BACE1_VERMOD-33	-53.9 +/- 0.9	-10.42	51.38	52	0.1 +/- 0.0	-30.0 +/- 0.8	-197.8 +/- 8.2	-5.0 +/- 0.4	8.4 +/- 7.9	679.1 +/- 10.6	-1.6
BACE1_VERMOD-34	-50.2 +/- 0.4	-9.31	81.92	76	0.1 +/- 0.0	-33.5 +/- 0.6	-154.6 +/- 6.4	-1.3 +/- 0.3	0.9 +/- 0.2	722.6 +/- 10.7	-2.1
BACE1_VERMOD-35	-35.7 +/- 1.5	-7.31	141.58	23	0.1 +/- 0.0	-31.3 +/- 1.5	-10.1 +/- 14.2	-5.0 +/- 0.4	15.9 +/- 14.6	729.3 +/- 4.2	-1.4
BACE1_VERMOD-36	-47.6 +/- 0.7	-8.61	100.08	46	0.1 +/- 0.0	-31.1 +/- 0.3	-124.4 +/- 5.1	-4.4 +/- 0.7	3.5 +/- 3.9	716.0 +/- 11.6	-1.3
BACE1_VERMOD-37	-50.0 +/- 0.7	-9.04	82.94	79	0.1 +/- 0.0	-32.6 +/- 0.5	-158.0 +/- 2.7	-1.8 +/- 0.2	2.3 +/- 2.1	692.8 +/- 6.2	-2.1
BACE1_VERMOD-38	-43.6 +/- 0.5	-8.56	106.56	123	0.1 +/- 0.0	-34.0 +/- 0.3	-55.1 +/- 9.7	-4.7 +/- 0.3	5.8 +/- 2.5	722.9 +/- 7.7	-1.3
BACE1_VERMOD-39	-41.1 +/- 0.8	-8.11	119.08	53	0.1 +/- 0.0	-33.3 +/- 1.0	-20.0 +/- 14.4	-6.2 +/- 0.4	4.0 +/- 2.4	738.8 +/- 11.6	-1.2
BACE1_VERMOD-40	-42.7 +/- 0.5	-8.58	106.56	57	0.1 +/- 0.0	-31.8 +/- 1.2	-84.4 +/- 6.2	-3.4 +/- 0.3	8.5 +/- 11.9	657.8 +/- 8.8	-1.6
BACE1_VERMOD-41	-43.0 +/- 1.9	-8.25	115.91	11	0.1 +/- 0.1	-31.3 +/- 2.3	-70.2 +/- 11.9	-5.3 +/- 0.9	6.6 +/- 6.4	689.5 +/- 20.1	-2
BACE1_VERMOD-42	-41.5 +/- 1.3	-8.35	107.9	4	0.1 +/- 0.0	-27.6 +/- 0.6	-87.9 +/- 11.9	-5.4 +/- 0.4	3.5 +/- 1.5	665.1 +/- 26.3	-1.3
BACE1_VERMOD-43	-49.8 +/- 0.9	-9.55	84.18	75	0.1 +/- 0.1	-33.3 +/- 1.1	-162.2 +/- 8.8	-1.6 +/- 0.4	13.0 +/- 8.1	771.3 +/- 11.7	-1.7
BACE1_VERMOD-44	-49.0 +/- 0.5	-9.08	90.22	40	0.1 +/- 0.0	-31.3 +/- 0.5	-155.8 +/- 3.8	-2.2 +/- 0.1	1.3 +/- 1.0	630.6 +/- 4.3	-2.6
BACE1_VERMOD-45	-42.6 +/- 0.7	-8.07	111.77	20	0.1 +/- 0.1	-30.5 +/- 1.0	-90.9 +/- 5.8	-3.5 +/- 0.1	5.4 +/- 1.6	640.8 +/- 8.7	-1.8
BACE1_VERMOD-46	-41.7 +/- 2.7	-8.93	94.56	14	0.1 +/- 0.1	-30.3 +/- 0.7	-100.4 +/- 12.8	-2.6 +/- 1.0	12.2 +/- 13.7	722.9 +/- 16.0	-1.8
BACE1_VERMOD-47	-42.5 +/- 0.6	-8.2	115.54	87	0.1 +/- 0.1	-31.6 +/- 1.7	-91.9 +/- 16.2	-3.3 +/- 0.4	16.1 +/- 8.8	667.1 +/- 5.9	-1.3
BACE1_VERMOD-48	-34.8 +/- 1.2	-7.51	140.66	22	0.1 +/- 0.0	-28.7 +/- 1.6	-29.6 +/- 12.2	-3.9 +/- 0.7	8.3 +/- 7.8	651.2 +/- 14.7	-1.9
BACE1_VERMOD-49	-40.9 +/- 1.0	-7.92	122.85	73	0.1 +/- 0.0	-32.8 +/- 0.3	-58.6 +/- 8.2	-3.7 +/- 0.8	14.9 +/- 12.6	703.0 +/- 7.4	-1.4
BACE1_VERMOD-50	-33.3 +/- 0.5	-7.62	138.32	20	0.3 +/- 0.0	-27.4 +/- 1.2	-25.6 +/- 3.6	-4.6 +/- 0.3	12.5 +/- 14.0	634.4 +/- 11.4	-2
BACE1_VERMOD-51	-41.4 +/- 0.2	-7.69	124.05	23	0.1 +/- 0.0	-29.8 +/- 0.7	-67.6 +/- 6.0	-5.2 +/- 0.4	3.4 +/- 3.1	759.9 +/- 7.0	-1.6
BACE1_VERMOD-52	-43.2 +/- 0.4	-8.37	110.46	70	0.1 +/- 0.0	-30.6 +/- 0.8	-83.3 +/- 5.6	-4.7 +/- 0.2	3.4 +/- 2.0	730.0 +/- 13.3	-1.7
BACE1_VERMOD-53	-47.3 +/- 1.8	-8.62	101.73	26	0.1 +/- 0.1	-30.4 +/- 1.3	-143.8 +/- 7.4	-2.7 +/- 0.3	2.4 +/- 1.3	717.9 +/- 2.9	-2.2
BACE1_VERMOD-54	-42.5 +/- 2.9	-8.06	109.36	11	0.1 +/- 0.0	-33.0 +/- 0.5	-90.8 +/- 7.0	-2.3 +/- 0.3	18.0 +/- 26.1	670.3 +/- 11.3	-2
BACE1_VERMOD-55	-41.0 +/- 1.3	-8.51	106.63	114	0.1 +/- 0.0	-29.8 +/- 1.1	-96.9 +/- 13.5	-2.1 +/- 0.2	5.8 +/- 5.0	675.8 +/- 11.5	-1.3
BACE1_VERMOD-56	-38.3 +/- 0.6	-7.58	137.97	66	0.1 +/- 0.0	-27.8 +/- 1.1	-100.8 +/- 4.2	-0.5 +/- 0.2	0.9 +/- 0.1	654.5 +/- 3.8	-1.6
BACE1_VERMOD-57	-62.2 +/- 0.7	-10.11	51.18	31	0.1 +/- 0.0	-36.9 +/- 0.3	-240.0 +/- 10.5	-1.4 +/- 0.4	1.1 +/- 0.2	706.7 +/- 4.5	-2
BACE1_VERMOD-58	-48.9 +/- 1.9	-9.4	82.21	14	0.1 +/- 0.1	-34.0 +/- 0.4	-114.9 +/- 17.4	-3.6 +/- 0.2	2.4 +/- 0.7	824.9 +/- 8.9	-2.1
BACE1_VERMOD-59	-47.6 +/- 0.7	-8.92	90.6	34	0.1 +/- 0.0	-30.7 +/- 0.6	-145.5 +/- 1.0	-2.8 +/- 0.3	3.9 +/- 1.8	656.9 +/- 2.8	-2
BACE1_VERMOD-60	-37.0 +/- 0.6	-7.71	129.44	6	0.7 +/- 0.0	-27.7 +/- 0.5	-60.2 +/- 3.3	-3.4 +/- 0.4	2.1 +/- 0.1	596.5 +/- 14.2	-1.6
BACE1_VERMOD-61	-41.1 +/- 0.5	-8.04	116.92	18	0.1 +/- 0.0	-31.9 +/- 0.9	-72.5 +/- 7.4	-2.1 +/- 0.2	1.6 +/- 0.8	738.5 +/- 2.7	-1.5
BACE1_VERMOD-62	-39.6 +/- 1.6	-8.21	117.66	17	0.1 +/- 0.1	-30.2 +/- 1.3	-73.3 +/- 10.8	-4.6 +/- 0.5	25.0 +/- 12.4	704.8 +/- 6.4	-0.9
BACE1_VERMOD-63	-45.3 +/- 1.1	-8.72	101.74	36	0.1 +/- 0.1	-32.4 +/- 1.4	-95.2 +/- 4.7	-4.5 +/- 0.8	10.8 +/- 2.6	693.2 +/- 9.9	-1.5
BACE1_VERMOD-64	-38.2 +/- 1.8	-8.31	115.54	10	0.1 +/- 0.0	-27.4 +/- 1.7	-99.8 +/- 9.1	-1.3 +/- 0.8	4.9 +/- 2.9	691.8 +/- 7.4	-1.6
BACE1_VERMOD-65	-41.0 +/- 0.6	-8.48	112.54	44	0.1 +/- 0.0	-30.0 +/- 0.7	-84.1 +/- 15.0	-3.7 +/- 0.4	11.2 +/- 12.2	681.5 +/- 15.1	-1.6
BACE1_VERMOD-66	-42.6 +/- 2.2	-8.76	100.89	33	0.1 +/- 0.0	-31.4 +/- 0.6	-119.1 +/- 7.6	-2.9 +/- 0.3	36.6 +/- 22.9	699.6 +/- 9.1	-2.1
BACE1_VERMOD-67	-45.6 +/- 0.8	-8.42	108.25	67	0.1 +/- 0.0	-33.7 +/- 0.7	-94.2 +/- 9.6	-3.6 +/- 0.4	11.8 +/- 11.4	742.5 +/- 6.1	-1.8
BACE1_VERMOD-68	-45.1 +/- 0.6	-8.33	110.07	113	0.1 +/- 0.0	-30.8 +/- 0.5	-116.0 +/- 8.8	-3.1 +/- 0.1	4.2 +/- 2.1	728.9 +/- 5.4	-1.8
BACE1_VERMOD-69	-46.6 +/- 0.6	-8.82	105.26	18	0.1 +/- 0.0	-31.6 +/- 1.8	-157.1 +/- 7.9	0.3 +/- 0.6	4.3 +/- 3.2	706.4 +/- 9.3	-1.4
BACE1_VERMOD-70	-38.0 +/- 0.3	-7.52	140.58	15	0.2 +/- 0.0	-32.5 +/- 0.7	-27.0 +/- 8.6	-2.9 +/- 0.5	1.1 +/- 1.8	688.7 +/- 4.8	-1.9
BACE1_VERMOD-71	-39.3 +/- 0.3	-8.35	115.71	28	0.3 +/- 0.0	-29.4 +/- 0.4	-74.4 +/- 11.2	-3.0 +/- 0.5	5.8 +/- 2.0	698.0 +/- 18.0	-1.4
BACE1_VERMOD-72	-37.8 +/- 1.0	-7.26	142.23	56	0.2 +/- 0.0	-27.9 +/- 1.2	-65.4 +/- 5.0	-3.6 +/- 0.2	2.0 +/- 0.7	678.4 +/- 1.9	-1.5
BACE1_VERMOD-73	-40.5 +/- 0.5	-7.38	133.99	42	0.3 +/- 0.0	-33.0 +/- 1.0	-16.1 +/- 6.5	-6.1 +/- 0.2	1.4 +/- 0.8	662.2 +/- 10.8	-1.4
BACE1_VERMOD-74	-42.3 +/- 1.2	-8.44	112.19	31	0.1 +/- 0.0	-36.6 +/- 1.8	-14.2 +/- 12.9	-4.6 +/- 0.3	3.4 +/- 3.4	784.6 +/- 6.2	-1.8
BACE1_VERMOD-75	-43.8 +/- 0.4	-8.41	108.31	90	0.1 +/- 0.0	-28.6 +/- 0.5	-113.7 +/- 5.6	-4.1 +/- 0.2	3.6 +/- 4.0	631.3 +/- 10.5	-1.9
BACE1_VERMOD-76	-47.7 +/- 0.1	-8.21	107.62	140	0.1 +/- 0.0	-35.2 +/- 0.6	-96.9 +/- 5.5	-3.4 +/- 0.1	5.0 +/- 0.2	692.0 +/- 8.1	-1.9
BACE1_VERMOD-77	-44.8 +/- 1.0	-8.68	102.95	40	0.1 +/- 0.0	-31.2 +/- 0.6	-146.3 +/- 0.7	-1.6 +/- 0.2	26.6 +/- 13.7	643.8 +/- 5.1	-2.2
BACE1_VERMOD-78	-42.0 +/- 1.7	-8.61	108.84	17	0.1 +/- 0.1	-28.8 +/- 1.0	-84.4 +/- 11.8	-6.0 +/- 0.5	12.9 +/- 13.9	748.7 +/- 19.0	-1.5
BACE1_VERMOD-79	-38.4 +/- 1.8	-7.8	130.64	14	0.1 +/- 0.0	-31.1 +/- 1.8	-59.1 +/- 20.2	-1.8 +/- 0.4	4.0 +/- 1.2	750.4 +/- 11.0	-1.2
BACE1_VERMOD-80	-40.0 +/- 0.1	-8.36	111.6	27	0.2 +/- 0.0	-31.3 +/- 0.4	-50.5 +/- 13.3	-4.7 +/- 0.3	10.6 +/- 9.9	679.8 +/- 8.9	-1
BACE1_VERMOD-81	-45.1 +/- 0.7	-8.46	110.9	65	0.1 +/- 0.1	-32.5 +/- 1.3	-84.3 +/- 8.1	-5.3 +/- 0.5	11.6 +/- 8.7	677.0 +/- 9.3	-1.8
BACE1_VERMOD-82	-41.5 +/- 1.1	-8.71	110.03	22	0.1 +/- 0.0	-29.9 +/- 0.8	-74.3 +/- 4.4	-4.7 +/- 0.3	5.1 +/- 1.9	703.4 +/- 4.9	-1.5
BACE1_VERMOD-83	-46.0 +/- 0.3	-7.87	116.48	97	0.1 +/- 0.0	-34.6 +/- 1.5	-88.0 +/- 14.6	-3.1 +/- 0.6	5.6 +/- 1.8	695.4 +/- 26.7	-2.5
BACE1_VERMOD-84	-41.8 +/- 0.5	-8.15	113.54	66	0.1 +/- 0.0	-33.1 +/- 1.5	-78.9 +/- 22.4	-1.2 +/- 0.2	4.6 +/- 3.3	675.4 +/- 14.3	-1.3
BACE1_VERMOD-85	-42.9 +/- 0.5	-8.6	102.67	30	0.1 +/- 0.1	-30.9 +/- 0.8	-95.1 +/- 11.4	-2.7 +/- 0.4	1.4 +/- 0.8	689.1 +/- 23.6	-2.2
BACE1_VERMOD-86	-42.6 +/- 0.7	-8.15	114.28	39	0.1 +/- 0.0	-31.2 +/- 0.6	-92.2 +/- 6.5	-2.4 +/- 0.8	2.0 +/- 1.5	681.7 +/- 9.7	-1.9
BACE1_VERMOD-87	-40.0 +/- 0.8	-8.31	114.82	157	0.2 +/- 0.0	-31.4 +/- 1.8	-51.6 +/- 6.0	-5.2 +/- 0.7	17.3 +/- 11.7	669.6 +/- 14.4	-1.6
BACE1_VERMOD-88	-40.9 +/- 0.4	-8.19	115.87	21	0.4 +/- 0.0	-31.9 +/- 0.8	-80.6 +/- 8.0	-3.2 +/- 0.3	22.4 +/- 12.1	720.4 +/- 12.4	-1.9
BACE1_VERMOD-89	-46.8 +/- 0.7	-9.42	81.43	38	0.4 +/- 0.0	-31.6 +/- 0.1	-136.3 +/- 9.5	-2.1 +/- 0.3	5.4 +/- 3.1	717.6 +/- 11.8	-1.5
BACE1_VERMOD-90	-43.6 +/- 1.4	-8.8	99.46	7	0.1 +/- 0.0	-30.6 +/- 1.1	-93.4 +/- 6.8	-4.4 +/- 0.5	7.6 +/- 2.8	675.9 +/- 4.8	-1.4
BACE1_VERMOD-91	-43.6 +/- 1.4	-8.8	99.46	8	0.1 +/- 0.0	-30.6 +/- 1.1	-93.4 +/- 6.8	-4.4 +/- 0.5	7.6 +/- 2.8	675.9 +/- 4.8	-1.3
BACE1_VERMOD-92	-42.5 +/- 0.6	-8.39	111.4	32	0.1 +/- 0.0	-32.7 +/- 0.3	-38.0 +/- 5.7	-6.5 +/- 0.4	4.5 +/- 0.9	772.2 +/- 8.7	-1.7
BACE1_VERMOD-93	-47.3 +/- 1.3	-8.71	110.51	74	0.1 +/- 0.1	-36.2 +/- 1.6	-84.3 +/- 2.5	-2.8 +/- 0.4	2.3 +/- 1.2	758.3 +/- 30.0	-2.2
BACE1_VERMOD-94	-49.3 +/- 0.7	-9.29	86.22	27	0.1 +/- 0.0	-33.0 +/- 0.9	-148.2 +/- 8.3	-1.7 +/- 0.4	1.8 +/- 1.0	698.8 +/- 6.9	-2.2
BACE1_VERMOD-95	-44.6 +/- 1.8	-8.36	121.22	4	0.1 +/- 0.1	-35.4 +/- 1.8	-43.4 +/- 7.7	-5.5 +/- 0.2	6.2 +/- 0.9	824.0 +/- 16.1	-1.8
BACE1_VERMOD-96	-42.5 +/- 0.8	-8.61	104.24	17	0.2 +/- 0.0	-31.9 +/- 1.9	-92.0 +/- 5.8	-2.6 +/- 0.3	12.6 +/- 14.8	780.6 +/- 12.7	-1.5
BACE1_VERMOD-97	-41.5 +/- 1.7	-8.48	105.82	35	0.5 +/- 0.0	-28.2 +/- 1.4	-112.1 +/- 8.6	-3.4 +/- 0.3	13.4 +/- 15.1	782.1 +/- 6.6	-2
BACE1_VERMOD-98	-41.4 +/- 1.7	-8.32	110.39	35	0.1 +/- 0.1	-29.9 +/- 1.7	-94.4 +/- 10.3	-3.8 +/- 0.4	17.8 +/- 12.5	775.7 +/- 3.3	-1.7
BACE1_VERMOD-99	-38.5 +/- 2.6	-8.41	112.38	27	0.1 +/- 0.0	-28.6 +/- 2.1	-105.2 +/- 19.4	-1.5 +/- 0.7	20.9 +/- 17.6	758.8 +/- 20.4	-1.5
BACE1_VERMOD-100	-41.4 +/- 1.7	-8.32	110.39	32	0.1 +/- 0.1	-29.9 +/- 1.7	-94.4 +/- 10.3	-3.8 +/- 0.4	17.8 +/- 12.5	775.7 +/- 3.3	-1.8
BACE1_VERMOD-101	-41.4 +/- 1.2	-8.31	114.7	27	0.1 +/- 0.1	-30.1 +/- 1.0	-114.3 +/- 12.7	-1.7 +/- 0.2	19.2 +/- 17.7	685.1 +/- 13.3	-1.9
BACE1_VERMOD-102	-45.2 +/- 2.0	-8.89	96.51	46	0.1 +/- 0.1	-29.4 +/- 1.1	-172.8 +/- 8.2	-0.1 +/- 0.5	16.1 +/- 15.0	723.8 +/- 18.9	-1.7
BACE1_VERMOD-103	-40.3 +/- 1.2	-8.4	108.42	83	0.1 +/- 0.0	-29.4 +/- 1.2	-75.9 +/- 4.1	-3.9 +/- 0.2	6.2 +/- 3.8	704.7 +/- 11.8	-1.7
BACE1_VERMOD-104	-49.5 +/- 0.6	-9.17	86.36	9	0.1 +/- 0.1	-34.0 +/- 0.5	-133.7 +/- 2.6	-2.4 +/- 0.2	2.9 +/- 1.3	781.7 +/- 5.9	-1.7
BACE1_VERMOD-105	-40.8 +/- 1.0	-7.73	143.15	19	0.1 +/- 0.0	-35.7 +/- 1.4	-29.9 +/- 5.7	-2.6 +/- 0.8	4.8 +/- 0.3	754.6 +/- 10.3	-1.9
BACE1_VERMOD-106	-46.3 +/- 0.5	-8.9	105.81	39	0.1 +/- 0.1	-33.8 +/- 0.4	-89.0 +/- 10.5	-4.3 +/- 0.1	7.5 +/- 2.0	879.0 +/- 19.0	-1.8
BACE1_VERMOD-107	-39.3 +/- 0.8	-8.6	103.7	16	0.8 +/- 0.0	-28.7 +/- 1.1	-120.9 +/- 6.8	-3.6 +/- 0.1	51.3 +/- 13.8	752.3 +/- 21.5	-1.3
BACE1_VERMOD-108	-43.5 +/- 1.9	-8.03	124.72	22	0.1 +/- 0.0	-34.8 +/- 1.4	-57.7 +/- 11.8	-3.9 +/- 0.3	9.8 +/- 11.1	773.6 +/- 12.9	-1.6
BACE1_VERMOD-109	-44.6 +/- 0.8	-8.24	113.06	55	0.1 +/- 0.0	-33.9 +/- 0.9	-85.6 +/- 5.2	-3.0 +/- 0.2	8.4 +/- 6.9	745.9 +/- 11.5	-1.8
BACE1_VERMOD-110	-45.7 +/- 0.5	-8.69	101.34	75	0.1 +/- 0.0	-32.3 +/- 0.8	-101.5 +/- 6.7	-4.1 +/- 0.3	8.2 +/- 5.4	745.6 +/- 4.3	-1.9
BACE1_VERMOD-111	-39.0 +/- 0.9	-7.32	142.97	9	0.1 +/- 0.1	-32.6 +/- 1.1	-24.2 +/- 3.2	-5.8 +/- 0.5	18.8 +/- 16.6	793.3 +/- 11.0	-1.3
BACE1_VERMOD-112	-43.4 +/- 1.1	-8.17	123.9	10	0.1 +/- 0.0	-34.0 +/- 0.7	-94.0 +/- 5.2	-0.3 +/- 0.2	3.6 +/- 1.0	736.2 +/- 4.3	-2.6
BACE1_VERMOD-113	-42.5 +/- 0.7	-7.89	119.04	31	0.1 +/- 0.0	-29.4 +/- 0.9	-72.8 +/- 7.8	-6.3 +/- 0.2	4.9 +/- 3.1	755.8 +/- 10.8	-1.9
BACE1_VERMOD-114	-42.2 +/- 1.2	-8.43	117.33	7	0.1 +/- 0.0	-34.0 +/- 1.1	-63.1 +/- 13.2	-3.8 +/- 1.1	18.9 +/- 14.4	858.0 +/- 9.9	-1.3
BACE1_VERMOD-115	-45.0 +/- 1.3	-8.29	118.47	16	0.1 +/- 0.1	-30.8 +/- 1.4	-126.4 +/- 5.9	-2.2 +/- 0.4	5.8 +/- 8.7	761.5 +/- 25.9	-1.6
BACE1_VERMOD-116	-37.9 +/- 2.7	-7.35	145.75	5	0.1 +/- 0.1	-29.9 +/- 2.0	-45.4 +/- 7.4	-3.8 +/- 0.1	4.1 +/- 1.9	764.0 +/- 9.9	-1.2
BACE1_VERMOD-117	-46.0 +/- 0.6	-9.13	98.06	23	0.1 +/- 0.1	-31.0 +/- 1.5	-177.3 +/- 9.9	-0.8 +/- 0.4	34.5 +/- 4.7	698.4 +/- 26.4	-1.8
BACE1_VERMOD-118	-50.5 +/- 2.0	-9.4	80.76	32	0.1 +/- 0.1	-36.2 +/- 1.1	-121.6 +/- 28.6	-4.5 +/- 0.3	23.0 +/- 11.8	754.6 +/- 8.5	-1.7
BACE1_VERMOD-119	-45.8 +/- 0.6	-10.1	65.09	34	0.1 +/- 0.1	-25.7 +/- 1.1	-193.1 +/- 17.2	-1.1 +/- 0.4	2.7 +/- 1.7	699.2 +/- 11.2	-1.8
BACE1_VERMOD-120	-41.8 +/- 0.2	-8.32	111.25	8	0.1 +/- 0.0	-28.1 +/- 0.2	-110.7 +/- 2.2	-2.8 +/- 0.1	1.0 +/- 0.1	691.1 +/- 4.7	-2
BACE1_VERMOD-121	-45.9 +/- 1.5	-9.07	87.28	29	0.6 +/- 0.0	-29.7 +/- 1.3	-159.2 +/- 12.5	-1.5 +/- 0.5	11.9 +/- 8.7	673.1 +/- 46.1	-1.7
BACE1_VERMOD-122	-52.0 +/- 0.5	-9.66	78.21	12	0.1 +/- 0.0	-31.8 +/- 1.2	-169.6 +/- 16.5	-3.6 +/- 0.3	3.2 +/- 1.9	743.9 +/- 11.3	-1.8
BACE1_VERMOD-123	-41.6 +/- 1.2	-8.77	101.77	16	0.1 +/- 0.1	-32.4 +/- 0.4	-100.8 +/- 4.5	-3.5 +/- 0.6	43.7 +/- 15.5	728.4 +/- 13.9	-1.5
BACE1_VERMOD-124	-46.7 +/- 1.3	-10.39	52.91	15	0.1 +/- 0.1	-21.7 +/- 0.7	-279.5 +/- 8.6	0.3 +/- 0.8	26.4 +/- 15.1	674.4 +/- 12.4	-1.3
BACE1_VERMOD-125	-40.2 +/- 1.0	-8.58	120.66	35	0.2 +/- 0.0	-30.2 +/- 0.3	-84.2 +/- 6.8	-2.1 +/- 0.5	4.5 +/- 0.7	805.1 +/- 16.9	-1.6
BACE1_VERMOD-126	-40.2 +/- 0.8	-8.07	111.57	32	0.4 +/- 0.0	-30.1 +/- 0.9	-66.3 +/- 9.5	-4.2 +/- 0.3	8.6 +/- 9.7	645.1 +/- 18.2	-1.5
BACE1_VERMOD-127	-56.8 +/- 0.5	-10.06	65.24	52	0.1 +/- 0.0	-35.5 +/- 1.1	-197.2 +/- 6.7	-1.8 +/- 0.9	1.5 +/- 0.8	735.1 +/- 9.8	-1.2
BACE1_VERMOD-128	-42.2 +/- 1.0	-8.03	120.64	184	0.1 +/- 0.0	-32.0 +/- 0.5	-58.1 +/- 4.7	-4.7 +/- 0.6	3.5 +/- 4.7	717.2 +/- 7.1	-1.3
BACE1_VERMOD-129	-53.6 +/- 0.6	-9.14	83.38	68	0.1 +/- 0.0	-33.3 +/- 0.3	-184.3 +/- 5.5	-2.1 +/- 0.3	1.6 +/- 0.8	752.8 +/- 12.0	-2.1
BACE1_VERMOD-130	-39.2 +/- 0.5	-7.9	126.57	78	0.2 +/- 0.0	-30.2 +/- 1.5	-61.8 +/- 6.8	-4.0 +/- 0.5	11.9 +/- 8.9	651.6 +/- 11.1	-1.5
BACE1_VERMOD-131	-41.5 +/- 0.3	-8.37	110.42	5	0.2 +/- 0.0	-27.6 +/- 0.2	-102.2 +/- 0.7	-3.7 +/- 0.1	1.1 +/- 0.1	686.5 +/- 1.6	-1.4
BACE1_VERMOD-132	-45.2 +/- 1.3	-8.36	112.23	52	0.1 +/- 0.1	-34.0 +/- 1.0	-85.6 +/- 6.2	-4.2 +/- 0.2	15.5 +/- 12.5	672.4 +/- 6.8	-1.9
BACE1_VERMOD-133	-57.2 +/- 1.2	-10.11	65.2	32	0.1 +/- 0.1	-33.6 +/- 0.8	-232.0 +/- 8.9	-1.6 +/- 0.7	12.7 +/- 18.6	771.8 +/- 13.3	-1.3
BACE1_VERMOD-134	-40.5 +/- 2.8	-8.21	115.21	6	0.1 +/- 0.0	-30.7 +/- 1.1	-58.8 +/- 17.8	-4.1 +/- 0.3	1.9 +/- 2.0	691.2 +/- 7.3	-1.4
BACE1_VERMOD-135	-49.7 +/- 0.8	-9.64	73.62	25	0.2 +/- 0.0	-30.1 +/- 0.9	-174.7 +/- 5.8	-3.3 +/- 0.6	12.2 +/- 13.9	724.4 +/- 7.5	-1.5
BACE1_VERMOD-136	-52.5 +/- 0.7	-9.42	78.79	12	0.2 +/- 0.0	-31.1 +/- 1.4	-171.1 +/- 12.5	-5.8 +/- 0.5	14.8 +/- 10.1	791.9 +/- 15.1	-1.7
BACE1_VERMOD-137	-40.4 +/- 2.8	-8.4	102.84	10	0.1 +/- 0.0	-29.8 +/- 1.7	-76.2 +/- 6.4	-4.9 +/- 0.5	19.4 +/- 9.1	645.9 +/- 5.0	-1.7
BACE1_VERMOD-138	-41.0 +/- 0.4	-8.13	109.2	24	0.4 +/- 0.0	-29.6 +/- 0.7	-98.7 +/- 10.6	-2.1 +/- 0.4	5.5 +/- 2.8	623.9 +/- 15.2	-1.5
BACE1_VERMOD-139	-40.9 +/- 1.1	-8.14	114.26	6	0.1 +/- 0.0	-28.4 +/- 1.0	-72.2 +/- 7.4	-5.4 +/- 0.2	1.2 +/- 0.7	617.7 +/- 5.6	-1.6
BACE1_VERMOD-140	-54.9 +/- 1.1	-9.76	76.6	24	0.1 +/- 0.1	-33.0 +/- 1.7	-220.9 +/- 19.1	-0.9 +/- 0.4	10.5 +/- 14.4	770.1 +/- 13.7	-1
BACE1_VERMOD-141	-47.2 +/- 1.3	-9.41	87.29	28	0.1 +/- 0.0	-30.7 +/- 1.0	-155.0 +/- 2.3	-1.7 +/- 0.1	6.3 +/- 2.1	692.6 +/- 5.1	-1.8
BACE1_VERMOD-142	-42.7 +/- 0.4	-8.34	111.38	121	0.1 +/- 0.1	-32.7 +/- 0.7	-84.4 +/- 1.6	-3.5 +/- 0.7	19.1 +/- 7.9	667.9 +/- 7.5	-2.1
BACE1_VERMOD-143	-45.4 +/- 0.7	-8.87	91.03	41	0.1 +/- 0.1	-30.9 +/- 1.2	-117.3 +/- 1.0	-3.0 +/- 0.5	2.4 +/- 1.2	678.5 +/- 10.8	-1.7
BACE1_VERMOD-144	-43.5 +/- 3.5	-8.95	94.59	4	0.1 +/- 0.0	-32.4 +/- 1.1	-125.5 +/- 8.9	-2.1 +/- 0.4	35.5 +/- 19.8	657.7 +/- 8.8	-2.2
BACE1_VERMOD-145	-42.4 +/- 0.7	-8.25	112.59	72	0.1 +/- 0.0	-29.8 +/- 0.6	-82.3 +/- 1.8	-4.5 +/- 0.4	2.1 +/- 2.5	651.3 +/- 4.9	-1.3
BACE1_VERMOD-146	-39.6 +/- 0.5	-7.98	123.53	121	0.3 +/- 0.0	-31.7 +/- 0.7	-44.8 +/- 13.4	-4.6 +/- 0.7	12.1 +/- 6.7	698.8 +/- 8.1	-2
BACE1_VERMOD-147	-41.5 +/- 1.5	-8.82	95.82	8	0.1 +/- 0.0	-29.1 +/- 0.6	-101.3 +/- 9.6	-3.2 +/- 1.1	9.3 +/- 2.0	690.5 +/- 15.3	-1.1
BACE1_VERMOD-148	-43.1 +/- 0.2	-7.55	125.24	46	0.2 +/- 0.0	-34.7 +/- 1.0	-80.9 +/- 9.9	-0.8 +/- 0.4	4.1 +/- 0.8	670.1 +/- 11.5	-2.1
BACE1_VERMOD-149	-46.5 +/- 0.8	-8.81	94.58	68	0.1 +/- 0.0	-32.5 +/- 0.5	-86.5 +/- 2.3	-6.7 +/- 0.2	12.8 +/- 9.2	676.0 +/- 8.5	-2
BACE1_VERMOD-150	-43.0 +/- 0.2	-8.28	114.14	59	0.1 +/- 0.0	-33.1 +/- 1.7	-82.8 +/- 6.9	-4.1 +/- 0.3	24.5 +/- 9.3	676.6 +/- 2.5	-1.9
BACE1_VERMOD-151	-41.1 +/- 0.4	-8.52	108.97	100	0.1 +/- 0.0	-32.3 +/- 0.4	-48.5 +/- 7.9	-4.7 +/- 0.5	6.8 +/- 1.4	684.9 +/- 2.0	-1.6
BACE1_VERMOD-152	-39.1 +/- 1.3	-7.1	150.24	15	0.1 +/- 0.0	-33.0 +/- 0.8	-34.9 +/- 6.1	-2.8 +/- 0.3	1.9 +/- 1.0	766.8 +/- 13.1	-1.3
BACE1_VERMOD-153	-41.4 +/- 1.5	-8.44	103.21	8	0.4 +/- 0.0	-29.5 +/- 0.7	-67.6 +/- 9.8	-5.4 +/- 0.3	2.9 +/- 1.5	684.6 +/- 4.5	-1.1
BACE1_VERMOD-154	-50.3 +/- 1.6	-8.92	91.78	65	0.1 +/- 0.0	-29.5 +/- 1.0	-186.9 +/- 1.1	-2.4 +/- 0.4	2.8 +/- 1.6	701.4 +/- 11.4	-2
BACE1_VERMOD-155	-39.8 +/- 0.6	-8.64	113.33	13	0.3 +/- 0.0	-30.4 +/- 0.7	-79.7 +/- 8.1	-2.0 +/- 0.0	4.7 +/- 0.9	746.5 +/- 6.6	-1.2
BACE1_VERMOD-156	-46.6 +/- 1.2	-9.06	84.21	43	0.1 +/- 0.0	-31.1 +/- 0.1	-125.3 +/- 12.9	-3.2 +/- 0.2	2.3 +/- 1.8	697.1 +/- 14.2	-1.8
BACE1_VERMOD-157	-41.4 +/- 1.5	-8.44	103.21	8	0.4 +/- 0.0	-29.5 +/- 0.7	-67.6 +/- 9.8	-5.4 +/- 0.3	2.9 +/- 1.5	684.6 +/- 4.5	-1.1
BACE1_VERMOD-158	-37.4 +/- 1.2	-7.63	133.28	95	0.1 +/- 0.0	-27.5 +/- 0.8	-57.6 +/- 5.2	-4.5 +/- 0.7	2.5 +/- 0.9	674.6 +/- 11.7	-1.5
BACE1_VERMOD-159	-39.9 +/- 1.3	-8.21	120.35	6	0.1 +/- 0.1	-29.4 +/- 1.5	-96.9 +/- 19.3	-2.3 +/- 0.4	14.8 +/- 8.7	669.8 +/- 14.4	-1.7
BACE1_VERMOD-160	-40.8 +/- 1.4	-8.08	117	24	0.1 +/- 0.0	-32.1 +/- 0.8	-63.1 +/- 11.7	-2.9 +/- 0.3	5.0 +/- 3.0	683.5 +/- 7.4	-1.7
BACE1_VERMOD-161	-42.1 +/- 1.9	-8.64	106.45	10	0.1 +/- 0.0	-31.2 +/- 1.1	-99.7 +/- 9.6	-2.2 +/- 0.4	12.6 +/- 13.1	748.0 +/- 11.0	-1.3
BACE1_VERMOD-162	-38.3 +/- 0.2	-7.94	129.85	46	0.1 +/- 0.0	-29.1 +/- 0.2	-78.2 +/- 8.0	-2.1 +/- 1.2	6.4 +/- 2.9	698.1 +/- 16.5	-1.5
BACE1_VERMOD-163	-39.7 +/- 0.8	-7.39	146.79	78	0.1 +/- 0.1	-33.3 +/- 1.9	-50.9 +/- 14.7	-1.9 +/- 0.8	4.8 +/- 2.4	753.5 +/- 22.7	-1.5
BACE1_VERMOD-164	-42.4 +/- 1.2	-8.3	114.15	24	0.1 +/- 0.1	-30.6 +/- 0.9	-101.4 +/- 4.9	-2.2 +/- 0.8	6.2 +/- 10.6	711.0 +/- 8.7	-1.8
BACE1_VERMOD-165	-42.8 +/- 2.7	-9.01	99.26	7	0.1 +/- 0.1	-28.7 +/- 0.9	-141.2 +/- 17.5	-1.7 +/- 0.3	17.9 +/- 16.6	699.7 +/- 24.0	-1.9
BACE1_VERMOD-166	-46.7 +/- 3.3	-8.49	113.29	5	0.1 +/- 0.0	-35.2 +/- 0.7	-105.4 +/- 2.2	-4.8 +/- 0.6	39.0 +/- 26.4	762.8 +/- 6.7	-1.3
BACE1_VERMOD-167	-38.7 +/- 0.2	-8.64	113.81	83	0.3 +/- 0.0	-32.9 +/- 0.9	-33.5 +/- 11.8	-4.0 +/- 0.1	15.2 +/- 7.8	734.6 +/- 10.0	-1.4
BACE1_VERMOD-168	-51.8 +/- 1.2	-9.05	96.53	21	0.1 +/- 0.0	-37.8 +/- 0.5	-122.7 +/- 10.3	-3.5 +/- 0.3	18.4 +/- 11.9	870.0 +/- 14.2	-1.6
BACE1_VERMOD-169	-56.1 +/- 0.2	-9.67	76.25	138	0.1 +/- 0.1	-32.3 +/- 0.6	-215.1 +/- 4.3	-2.8 +/- 0.6	5.0 +/- 2.2	769.7 +/- 9.6	-0.9
BACE1_VERMOD-170	-41.2 +/- 0.6	-7.96	117.13	26	0.1 +/- 0.0	-33.1 +/- 0.8	-40.3 +/- 7.5	-4.5 +/- 0.4	4.1 +/- 1.5	654.4 +/- 6.0	-1.7
BACE1_VERMOD-171	-44.5 +/- 0.4	-8.56	105.1	64	0.1 +/- 0.0	-33.5 +/- 0.4	-90.4 +/- 3.3	-2.1 +/- 0.2	1.6 +/- 0.9	710.6 +/- 3.2	-1.5
BACE1_VERMOD-172	-38.6 +/- 0.7	-8.03	124.21	6	0.2 +/- 0.0	-31.0 +/- 1.3	-70.7 +/- 6.3	-2.3 +/- 0.2	18.0 +/- 16.9	727.0 +/- 9.4	-1.5
BACE1_VERMOD-173	-47.6 +/- 2.4	-10.11	63.63	59	0.1 +/- 0.0	-27.9 +/- 1.1	-216.6 +/- 14.5	0.8 +/- 1.3	11.3 +/- 15.8	789.6 +/- 18.3	-1.8
BACE1_VERMOD-174	-56.4 +/- 0.2	-9.95	69.9	36	0.1 +/- 0.1	-31.9 +/- 0.8	-241.7 +/- 7.1	-1.3 +/- 0.7	10.7 +/- 13.5	778.2 +/- 11.3	-1.6
BACE1_VERMOD-175	-44.4 +/- 0.7	-9.07	82.5	35	0.1 +/- 0.0	-28.7 +/- 0.5	-136.1 +/- 2.2	-2.3 +/- 0.6	2.6 +/- 0.6	698.8 +/- 11.2	-1.6
BACE1_VERMOD-176	-48.9 +/- 0.4	-9.32	78.41	127	0.1 +/- 0.0	-34.4 +/- 0.6	-115.4 +/- 7.3	-3.4 +/- 0.1	5.2 +/- 2.0	690.4 +/- 2.2	-1.7
BACE1_VERMOD-177	-50.8 +/- 0.8	-9.88	66.98	18	0.2 +/- 0.0	-31.3 +/- 1.6	-200.9 +/- 11.2	-1.7 +/- 0.5	23.0 +/- 17.4	751.0 +/- 20.3	-2.3
BACE1_VERMOD-178	-44.7 +/- 0.1	-8.63	103.36	53	0.1 +/- 0.0	-31.0 +/- 1.1	-99.0 +/- 8.2	-4.2 +/- 0.4	4.2 +/- 2.7	717.8 +/- 14.4	-1.8
BACE1_VERMOD-179	-43.3 +/- 1.3	-8.39	103.92	11	0.1 +/- 0.0	-30.5 +/- 0.8	-99.3 +/- 6.7	-3.2 +/- 0.5	4.1 +/- 1.4	631.9 +/- 6.2	-2.2
BACE1_VERMOD-180	-47.7 +/- 1.6	-9.43	78.19	32	0.9 +/- 0.0	-32.8 +/- 2.4	-118.3 +/- 31.7	-3.9 +/- 0.9	9.4 +/- 2.0	796.7 +/- 17.4	-1.8
BACE1_VERMOD-181	-44.7 +/- 1.0	-8.8	93.17	22	0.1 +/- 0.0	-30.8 +/- 0.8	-111.4 +/- 2.6	-3.4 +/- 0.1	6.1 +/- 1.8	692.6 +/- 9.4	-1.5
BACE1_VERMOD-182	-43.1 +/- 1.2	-8.97	85.02	32	0.1 +/- 0.1	-28.8 +/- 0.8	-127.8 +/- 7.8	-1.8 +/- 1.1	2.5 +/- 0.8	702.1 +/- 21.0	-1.9
BACE1_VERMOD-183	-55.2 +/- 0.9	-9.44	86.23	34	0.1 +/- 0.0	-37.5 +/- 0.7	-178.6 +/- 8.9	-0.7 +/- 0.2	8.7 +/- 14.4	769.3 +/- 18.6	-1.2
BACE1_VERMOD-184	-41.7 +/- 0.5	-8.26	106.93	95	0.1 +/- 0.0	-29.7 +/- 1.4	-73.8 +/- 3.9	-6.2 +/- 0.2	15.7 +/- 10.4	614.1 +/- 8.7	-2
BACE1_VERMOD-185	-47.6 +/- 0.8	-9.57	74.81	16	0.7 +/- 0.0	-31.5 +/- 0.8	-182.4 +/- 11.7	-0.5 +/- 0.5	27.0 +/- 12.8	822.5 +/- 7.8	-1.2
BACE1_VERMOD-186	-42.5 +/- 0.6	-8.26	115.05	164	0.1 +/- 0.0	-31.8 +/- 0.9	-60.7 +/- 2.9	-5.2 +/- 0.6	5.6 +/- 3.4	671.0 +/- 4.1	-1.3
BACE1_VERMOD-187	-43.7 +/- 0.4	-8.08	121.42	39	0.1 +/- 0.1	-35.4 +/- 0.3	-36.7 +/- 10.5	-5.0 +/- 0.8	3.8 +/- 1.1	792.3 +/- 10.4	-1.4
BACE1_VERMOD-188	-45.0 +/- 0.3	-7.62	124.15	57	0.1 +/- 0.1	-33.5 +/- 1.8	-93.0 +/- 15.4	-2.7 +/- 1.0	5.3 +/- 1.2	701.6 +/- 23.3	-2.1
BACE1_VERMOD-189	-44.8 +/- 2.1	-8.57	114.51	7	0.1 +/- 0.1	-31.8 +/- 1.5	-111.1 +/- 6.0	-3.0 +/- 0.8	11.0 +/- 9.6	812.5 +/- 10.7	-1.4
BACE1_VERMOD-190	-52.5 +/- 0.9	-9.46	88.47	44	0.1 +/- 0.0	-32.7 +/- 1.6	-172.5 +/- 9.3	-4.7 +/- 0.6	21.4 +/- 15.9	774.0 +/- 10.2	-2
BACE1_VERMOD-191	-52.2 +/- 1.9	-9.62	65.29	5	0.1 +/- 0.1	-31.4 +/- 0.5	-205.8 +/- 15.3	-2.4 +/- 0.4	22.8 +/- 13.3	678.2 +/- 5.4	-1.8
BACE1_VERMOD-192	-49.7 +/- 0.6	-9.31	96.03	32	0.1 +/- 0.1	-32.5 +/- 1.3	-147.6 +/- 11.9	-3.1 +/- 1.3	6.8 +/- 3.0	827.6 +/- 4.8	-2
BACE1_VERMOD-193	-43.0 +/- 0.5	-8.24	113.57	27	0.1 +/- 0.0	-32.5 +/- 0.4	-74.9 +/- 7.8	-3.5 +/- 0.2	5.2 +/- 1.6	663.6 +/- 7.4	-1.2
BACE1_VERMOD-194	-42.3 +/- 0.8	-8.43	112.55	49	0.2 +/- 0.0	-32.6 +/- 0.8	-42.5 +/- 9.4	-6.7 +/- 0.3	12.5 +/- 15.3	716.1 +/- 7.3	-1.2
BACE1_VERMOD-195	-49.3 +/- 1.8	-8.94	112.25	10	0.2 +/- 0.0	-35.4 +/- 0.7	-119.8 +/- 1.3	-4.1 +/- 0.4	21.3 +/- 10.8	831.7 +/- 4.1	-2
BACE1_VERMOD-196	-41.8 +/- 0.4	-8.08	136.04	57	0.1 +/- 0.1	-36.6 +/- 0.9	-37.7 +/- 3.6	-2.2 +/- 0.7	7.6 +/- 5.8	813.7 +/- 8.1	-1.1
BACE1_VERMOD-197	-42.6 +/- 2.2	-7.93	128.73	9	0.1 +/- 0.1	-35.7 +/- 0.6	-39.3 +/- 15.6	-3.9 +/- 0.4	9.7 +/- 8.5	790.9 +/- 3.8	-2.1
BACE1_VERMOD-198	-43.2 +/- 0.7	-8.17	117.79	29	0.1 +/- 0.0	-29.5 +/- 0.6	-120.4 +/- 3.0	-1.9 +/- 0.2	2.2 +/- 1.2	678.5 +/- 12.1	-2.6
BACE1_VERMOD-199	-53.7 +/- 1.3	-9.18	82.86	38	0.1 +/- 0.0	-34.8 +/- 0.5	-167.0 +/- 6.1	-2.6 +/- 0.7	4.1 +/- 1.5	797.7 +/- 8.0	-1.2
BACE1_VERMOD-200	-41.0 +/- 1.9	-7.99	117.75	43	0.1 +/- 0.1	-32.8 +/- 2.4	-27.1 +/- 17.5	-6.4 +/- 0.9	9.3 +/- 11.5	683.0 +/- 16.4	-1.6
