# Supplementary material for: Rescuing Verubecestat: An Integrative Molecular Modeling and Simulation Approach for Designing Next-Generation BACE1 Inhibitors
Source: Int J Mol Sci. 2025 Dec 17;26(24):12143. doi: 10.3390/ijms262412143 (PMC12733122; doi:10.3390/ijms262412143)
Supplement: Supplementary file 1 [file ijms-26-12143-s001.zip › Supplementary Data S3 - Molecular interaction profiles of Verubecestat modifications with BACE1.xlsx]

## Sheet: Molecular Interactions
Complex	CC	CO	CN	CX	OO	OX	NO	NN	NX	XX
BACE1_VER	1770	818	1028	336	91	117	254	145	102	0
BACE1_VERMOD-1	2142	914	1037	246	82	71	224	128	64	0
BACE1_VERMOD-2	2079	935	1080	173	73	54	235	124	54	0
BACE1_VERMOD-3	2079	935	1080	173	73	54	235	124	54	0
BACE1_VERMOD-4	1977	787	1164	225	50	76	248	166	64	0
BACE1_VERMOD-5	2374	1064	1190	246	92	80	285	146	62	0
BACE1_VERMOD-6	2280	1235	1365	209	155	64	393	210	60	0
BACE1_VERMOD-7	1645	817	1042	184	87	76	266	146	59	0
BACE1_VERMOD-8	2177	1017	1366	335	101	96	326	201	95	0
BACE1_VERMOD-9	1991	805	1216	224	57	75	271	178	60	0
BACE1_VERMOD-10	2170	1100	1216	97	139	39	320	162	29	0
BACE1_VERMOD-11	1942	1001	1064	253	109	89	266	142	66	0
BACE1_VERMOD-12	2239	910	1181	0	63	0	255	162	0	0
BACE1_VERMOD-13	2180	951	1046	83	71	38	205	121	27	0
BACE1_VERMOD-14	2206	1101	960	415	134	133	235	96	114	0
BACE1_VERMOD-15	2080	894	1107	0	77	0	254	145	0	0
BACE1_VERMOD-16	2264	851	1334	87	32	39	262	185	28	0
BACE1_VERMOD-17	2222	1061	996	225	106	71	236	119	60	0
BACE1_VERMOD-18	2055	944	931	202	85	79	206	99	59	0
BACE1_VERMOD-19	2264	1137	1091	233	128	67	259	124	57	0
BACE1_VERMOD-20	2019	832	1072	333	65	113	213	133	84	0
BACE1_VERMOD-21	2077	1020	1120	236	104	71	275	142	59	0
BACE1_VERMOD-22	1895	802	1054	287	70	100	218	140	81	0
BACE1_VERMOD-23	1749	1001	1058	359	133	111	296	158	92	0
BACE1_VERMOD-24	2403	1105	1231	241	102	69	276	166	55	0
BACE1_VERMOD-25	2082	866	1015	268	63	79	209	126	68	0
BACE1_VERMOD-26	1973	830	995	250	63	74	211	127	68	0
BACE1_VERMOD-27	2382	831	1344	137	33	44	236	178	32	0
BACE1_VERMOD-28	2153	790	1046	555	36	167	170	119	156	0
BACE1_VERMOD-29	1981	818	986	217	46	68	181	112	51	0
BACE1_VERMOD-30	2134	845	1275	423	40	144	280	190	109	0
BACE1_VERMOD-31	1451	748	925	287	101	99	247	143	79	0
BACE1_VERMOD-32	2033	889	993	237	81	72	227	124	63	0
BACE1_VERMOD-33	2454	1000	1083	132	63	39	190	108	33	0
BACE1_VERMOD-34	2125	959	1096	314	69	92	239	147	83	0
BACE1_VERMOD-35	1804	733	835	468	74	141	180	105	112	0
BACE1_VERMOD-36	2109	898	1257	237	60	82	283	186	60	0
BACE1_VERMOD-37	2019	767	1095	336	31	113	216	158	87	0
BACE1_VERMOD-38	2396	968	1179	229	70	69	255	146	62	0
BACE1_VERMOD-39	2129	877	958	372	70	112	180	111	91	0
BACE1_VERMOD-40	2151	949	1068	172	80	64	217	124	48	0
BACE1_VERMOD-41	2076	933	1012	317	80	100	236	123	88	0
BACE1_VERMOD-42	1909	839	991	2	60	0	235	141	1	0
BACE1_VERMOD-43	2225	1140	1173	115	124	31	279	148	28	0
BACE1_VERMOD-44	2027	890	1084	143	81	41	246	147	34	0
BACE1_VERMOD-45	1869	695	1071	261	35	78	218	153	61	0
BACE1_VERMOD-46	2126	956	1105	245	72	86	248	152	69	1
BACE1_VERMOD-47	2165	959	1208	84	75	38	268	171	26	0
BACE1_VERMOD-48	1843	919	832	292	101	92	207	94	72	0
BACE1_VERMOD-49	1912	902	1059	96	72	39	252	141	32	0
BACE1_VERMOD-50	1881	935	814	297	104	92	208	92	76	0
BACE1_VERMOD-51	1742	695	988	480	42	158	210	129	141	0
BACE1_VERMOD-52	2022	900	1046	165	70	51	220	119	51	0
BACE1_VERMOD-53	1908	812	1197	299	79	98	259	178	83	0
BACE1_VERMOD-54	2096	759	1422	145	23	48	330	228	39	0
BACE1_VERMOD-55	2074	944	1042	246	74	79	240	138	65	0
BACE1_VERMOD-56	1496	816	949	225	121	83	272	145	64	0
BACE1_VERMOD-57	2332	903	1484	144	34	41	330	230	35	0
BACE1_VERMOD-58	2307	1039	1150	297	76	102	230	130	82	0
BACE1_VERMOD-59	2112	850	1242	0	56	0	275	177	0	0
BACE1_VERMOD-60	1774	815	953	153	80	40	218	135	45	0
BACE1_VERMOD-61	1777	761	895	274	55	99	169	94	90	0
BACE1_VERMOD-62	2157	931	1068	276	83	95	217	132	80	0
BACE1_VERMOD-63	2181	962	1036	286	73	112	215	116	78	0
BACE1_VERMOD-64	1829	842	946	417	95	134	217	130	118	1
BACE1_VERMOD-65	2077	983	1127	239	106	74	270	145	66	0
BACE1_VERMOD-66	2129	1013	1144	249	87	76	285	160	58	0
BACE1_VERMOD-67	1947	862	1024	271	68	89	208	116	86	0
BACE1_VERMOD-68	1950	909	1167	260	76	85	300	187	69	0
BACE1_VERMOD-69	1814	1028	1049	100	135	35	293	140	24	0
BACE1_VERMOD-70	1880	985	971	243	105	73	241	117	57	0
BACE1_VERMOD-71	1890	927	910	298	100	92	205	96	88	0
BACE1_VERMOD-72	1600	744	1074	382	89	122	255	164	109	0
BACE1_VERMOD-73	1881	700	896	336	37	101	160	112	84	0
BACE1_VERMOD-74	2740	1049	1282	366	68	110	214	137	86	0
BACE1_VERMOD-75	1972	883	1076	0	72	0	247	150	0	0
BACE1_VERMOD-76	2254	844	1481	88	33	40	307	224	28	0
BACE1_VERMOD-77	1700	794	908	236	93	81	226	113	67	0
BACE1_VERMOD-78	2029	1002	948	252	102	72	216	106	62	0
BACE1_VERMOD-79	1885	910	1165	250	110	78	298	187	57	0
BACE1_VERMOD-80	2095	935	999	243	70	72	192	107	67	0
BACE1_VERMOD-81	2202	956	1050	238	84	69	226	129	65	0
BACE1_VERMOD-82	2317	1120	1102	324	121	114	271	130	87	0
BACE1_VERMOD-83	2141	804	1574	87	35	40	346	248	28	0
BACE1_VERMOD-84	1897	769	979	297	57	84	211	135	83	0
BACE1_VERMOD-85	2020	910	1048	229	68	70	244	142	59	0
BACE1_VERMOD-86	1963	860	1031	216	61	67	238	143	61	0
BACE1_VERMOD-87	2202	1016	1068	210	81	84	218	129	63	0
BACE1_VERMOD-88	1946	876	955	260	72	97	203	109	76	0
BACE1_VERMOD-89	2305	1039	1143	215	78	64	252	147	53	0
BACE1_VERMOD-90	2194	922	1048	214	74	62	209	119	49	0
BACE1_VERMOD-91	2194	922	1048	214	74	62	209	119	49	0
BACE1_VERMOD-92	2265	933	1025	250	67	79	193	104	69	0
BACE1_VERMOD-93	2240	1137	1077	336	125	107	261	125	90	0
BACE1_VERMOD-94	2288	994	1217	240	86	71	258	154	56	0
BACE1_VERMOD-95	2408	1191	1211	221	126	72	287	158	59	0
BACE1_VERMOD-96	2189	945	1098	236	70	79	215	121	59	0
BACE1_VERMOD-97	1967	901	1052	312	69	105	235	141	83	0
BACE1_VERMOD-98	2020	884	1075	221	65	66	222	138	48	0
BACE1_VERMOD-99	2023	915	1079	244	95	77	254	146	60	0
BACE1_VERMOD-100	2020	884	1075	221	65	66	222	138	48	0
BACE1_VERMOD-101	1766	865	1030	340	101	120	247	145	98	0
BACE1_VERMOD-102	1703	792	932	288	94	95	233	125	77	0
BACE1_VERMOD-103	2062	867	967	202	58	65	174	100	60	0
BACE1_VERMOD-104	2229	943	1236	346	63	122	267	159	100	1
BACE1_VERMOD-105	2223	1253	1322	213	161	83	365	190	63	0
BACE1_VERMOD-106	2462	1268	1372	178	132	57	355	176	50	0
BACE1_VERMOD-107	1936	929	1024	225	77	67	237	136	56	0
BACE1_VERMOD-108	2021	988	1157	251	104	78	271	157	57	0
BACE1_VERMOD-109	1853	822	993	410	69	130	213	117	113	0
BACE1_VERMOD-110	2001	881	1039	292	72	94	220	114	85	0
BACE1_VERMOD-111	1881	935	1080	286	89	96	263	144	79	0
BACE1_VERMOD-112	1953	1012	1124	287	130	99	313	167	82	0
BACE1_VERMOD-113	1869	745	1025	351	43	115	210	129	108	0
BACE1_VERMOD-114	2392	1163	1310	164	119	58	317	172	49	0
BACE1_VERMOD-115	1875	991	1174	191	122	79	318	173	56	0
BACE1_VERMOD-116	1806	949	1101	341	120	98	310	177	89	0
BACE1_VERMOD-117	1984	1107	1202	125	148	40	342	176	32	0
BACE1_VERMOD-118	2395	1019	1447	257	75	77	315	190	59	0
BACE1_VERMOD-119	2001	1030	939	247	103	81	222	112	65	1
BACE1_VERMOD-120	1757	824	896	279	76	96	207	115	86	0
BACE1_VERMOD-121	1796	773	953	173	68	51	205	130	49	0
BACE1_VERMOD-122	2127	951	1092	327	110	112	258	143	86	0
BACE1_VERMOD-123	2123	1032	1018	340	87	115	230	125	92	0
BACE1_VERMOD-124	2112	950	1168	233	93	78	279	165	65	0
BACE1_VERMOD-125	2104	1235	1087	318	171	105	326	130	84	0
BACE1_VERMOD-126	1817	658	926	458	29	144	159	116	123	0
BACE1_VERMOD-127	2329	1066	1173	239	97	84	266	151	61	0
BACE1_VERMOD-128	1970	906	992	360	74	125	203	126	100	0
BACE1_VERMOD-129	2134	930	1402	222	62	71	337	232	63	0
BACE1_VERMOD-130	2037	911	1039	351	87	121	222	141	94	0
BACE1_VERMOD-131	1842	866	929	193	77	61	211	114	55	0
BACE1_VERMOD-132	2008	900	977	377	79	114	229	118	96	0
BACE1_VERMOD-133	1989	997	1075	196	117	80	257	135	61	0
BACE1_VERMOD-134	1882	861	947	454	76	139	227	121	114	0
BACE1_VERMOD-135	2063	971	1073	234	73	80	242	130	63	1
BACE1_VERMOD-136	2284	968	1321	191	71	72	293	191	49	0
BACE1_VERMOD-137	1972	709	911	306	28	99	150	111	85	0
BACE1_VERMOD-138	1853	671	987	217	29	65	194	138	61	0
BACE1_VERMOD-139	1958	857	1054	130	56	41	227	133	36	0
BACE1_VERMOD-140	2121	1069	1128	185	119	79	272	143	59	0
BACE1_VERMOD-141	2266	1129	1205	251	116	83	299	150	66	0
BACE1_VERMOD-142	2181	974	1203	91	73	41	254	170	27	0
BACE1_VERMOD-143	2212	857	1146	228	40	71	226	152	66	0
BACE1_VERMOD-144	2099	939	1091	117	80	41	241	141	36	0
BACE1_VERMOD-145	2056	893	1139	0	65	0	247	151	0	0
BACE1_VERMOD-146	2043	915	1046	364	80	122	223	130	93	0
BACE1_VERMOD-147	2159	868	1024	252	58	79	193	128	63	0
BACE1_VERMOD-148	2066	774	1703	87	40	35	388	286	25	0
BACE1_VERMOD-149	2323	853	1091	139	42	44	194	125	39	0
BACE1_VERMOD-150	1952	841	963	508	79	148	216	120	127	0
BACE1_VERMOD-151	2333	1022	1103	197	78	76	219	129	58	0
BACE1_VERMOD-152	1747	877	1138	321	107	111	302	191	85	0
BACE1_VERMOD-153	2103	821	1013	251	36	76	190	123	67	0
BACE1_VERMOD-154	1576	688	896	318	74	106	198	120	85	0
BACE1_VERMOD-155	2125	1114	958	315	131	104	237	108	92	0
BACE1_VERMOD-156	2095	820	1100	248	37	76	226	149	65	0
BACE1_VERMOD-157	2103	821	1013	251	36	76	190	123	67	0
BACE1_VERMOD-158	1790	821	1043	319	88	103	238	142	84	0
BACE1_VERMOD-159	1682	998	1046	241	120	73	308	164	68	1
BACE1_VERMOD-160	1911	820	999	395	65	117	212	134	98	0
BACE1_VERMOD-161	2034	996	1035	174	98	58	246	132	55	0
BACE1_VERMOD-162	1933	964	1076	223	123	67	284	162	55	0
BACE1_VERMOD-163	1775	1016	1076	250	134	73	298	163	62	0
BACE1_VERMOD-164	1968	898	1167	204	92	72	270	167	58	0
BACE1_VERMOD-165	1877	1034	988	334	130	113	287	137	90	0
BACE1_VERMOD-166	2139	1014	1214	213	116	86	287	169	62	0
BACE1_VERMOD-167	2504	1171	1077	215	120	69	248	115	57	0
BACE1_VERMOD-168	2431	1149	1428	258	107	81	332	195	63	0
BACE1_VERMOD-169	2105	986	1263	184	110	63	293	189	45	0
BACE1_VERMOD-170	2208	781	1205	234	36	71	225	160	56	0
BACE1_VERMOD-171	2049	911	984	389	71	126	209	117	110	0
BACE1_VERMOD-172	1894	978	977	219	99	68	238	123	50	0
BACE1_VERMOD-173	2115	1062	1141	250	98	81	278	147	66	1
BACE1_VERMOD-174	1976	1008	1079	192	118	79	263	143	60	0
BACE1_VERMOD-175	2001	703	943	512	23	176	153	104	139	0
BACE1_VERMOD-176	2419	847	1203	257	36	82	206	144	64	0
BACE1_VERMOD-177	2132	978	1145	228	76	81	258	143	60	1
BACE1_VERMOD-178	2167	972	1137	250	76	78	259	159	64	0
BACE1_VERMOD-179	1807	750	928	345	38	111	187	121	95	1
BACE1_VERMOD-180	2396	908	1215	228	55	78	228	145	64	0
BACE1_VERMOD-181	2180	884	1084	220	41	68	216	150	63	0
BACE1_VERMOD-182	1974	703	933	523	23	173	153	105	149	0
BACE1_VERMOD-183	2144	1070	1140	194	121	68	289	156	54	0
BACE1_VERMOD-184	1971	717	989	209	29	62	157	116	60	0
BACE1_VERMOD-185	2272	980	1289	228	73	76	265	177	58	0
BACE1_VERMOD-186	2188	982	1062	91	74	42	218	132	28	0
BACE1_VERMOD-187	2210	1002	1071	173	77	62	218	119	39	0
BACE1_VERMOD-188	2191	823	1544	84	37	37	354	266	26	0
BACE1_VERMOD-189	1936	1066	1020	240	140	64	282	137	55	0
BACE1_VERMOD-190	2172	1050	1107	315	135	115	283	143	87	0
BACE1_VERMOD-191	1883	786	1049	237	32	81	214	141	63	0
BACE1_VERMOD-192	2118	1159	1103	191	157	79	296	144	61	0
BACE1_VERMOD-193	1987	851	1038	246	70	77	214	132	62	0
BACE1_VERMOD-194	2350	1030	1013	245	78	72	190	103	56	0
BACE1_VERMOD-195	2177	1310	1054	382	185	123	335	137	95	0
BACE1_VERMOD-196	2331	1323	1215	192	173	72	341	172	58	0
BACE1_VERMOD-197	1987	987	1133	239	109	82	265	148	53	0
BACE1_VERMOD-198	1764	868	1135	221	100	83	277	172	62	0
BACE1_VERMOD-199	2157	903	1281	222	58	68	277	195	60	0
BACE1_VERMOD-200	2206	803	997	249	36	74	162	114	67	0
Note:
CC: Carbon-carbon interaction
CO: Carbon-oxygen interaction
CN: Carbon-nitrogen interaction
CX: Carbon-any heavy atom interaction
OO: Oxygen-oxygen interaction
OX: Oxygen-any heavy atom interaction
NO: Nitrogen-oxygen interaction
NN: Nitrogen-nitrogen interaction
NX: Nitrogen-any heavy atom interaction
XX: Any heavy-heavy atom interaction

## Sheet: Sheet1
Note:
CC: Carbon-carbon interaction
CO: Carbon-oxygen interaction
CN: Carbon-nitrogen interaction
CX: Carbon-any heavy atom interaction
OO: Oxygen-oxygen interaction
OX: Oxygen-any heavy atom interaction
NO: Nitrogen-oxygen interaction
NN: Nitrogen-nitrogen interaction
NX: Nitrogen-any heavy atom interaction
XX: Any heavy-heavy atom interaction
